# Supplementary material for: Lepidopteran scale cells derive from sensory organ precursors through a canonical lineage
Source: Development. 2025 Mar 7;152(5):DEV204501. doi: 10.1242/dev.204501 (PMC11925400; doi:10.1242/dev.204501)
Supplement: Table S1. Top differentially expressed genes within each cluster in the merged Seurat object. [file develop-152-204501-TableS1.xlsx]

## Sheet: epithelium
p_val	avg_log2FC	pct.1	pct.2	p_val_adj	cluster	gene	pct.d	Dmel_code	UniProtID
0	1.87989	0.897	0.419	0	epithelium	Hmel.Hmel201001oG153	0.478		rst
0	1.57522	0.932	0.566	0	epithelium	Hmel.Hmel208001oG234	0.366	pnt	ets1
0	1.6749	0.943	0.858	0	epithelium	Hmel.Hmel209001oG524	0.085		chia
0	1.60366	0.901	0.536	0	epithelium	Hmel.Hmel210001oG648	0.365	a	a
0	3.23492	0.687	0.251	0	epithelium	Hmel.Hmel216002oG138	0.436	Appl	appl
0	2.10818	0.956	0.651	0	epithelium	Hmel.Hmel217001oG52	0.305	Ten-m	ten-m
4.06e-267	2.06258	0.766	0.36	5.85e-263	epithelium	Hmel.Hmel208001oG514	0.406		pxb
7.09e-262	1.58545	0.835	0.415	1.02e-257	epithelium	Hmel.Hmel206001oG183	0.42	Fas1	fas1
1.26e-251	1.93485	0.835	0.596	1.82e-247	epithelium	Hmel.Hmel212001oG868	0.239	Mmp2	mmp2
1.32e-251	2.06266	0.849	0.578	1.91e-247	epithelium	Hmel.Hmel213001oG861	0.271	Sox102F	sox102f
5.13e-219	2.20204	0.841	0.629	7.41e-215	epithelium	Hmel.Hmel211001oG243	0.212	Sulf1	sulf1
1.6e-210	1.73249	0.706	0.326	2.31e-206	epithelium	Hmel.Hmel212001oG588	0.38	Picot	picot
1.52e-206	1.67507	0.774	0.512	2.19e-202	epithelium	Hmel.Hmel201001oG953	0.262	RluA-1	rlua-1
5.05e-201	1.77581	0.754	0.454	7.29e-197	epithelium	Hmel.Hmel215003oG330	0.3	Mur89F	mur89f
1.77e-191	1.57883	0.668	0.302	2.56e-187	epithelium	Hmel.Hmel205001oG238	0.366	bowl	bowl
2.71e-181	2.03912	0.689	0.398	3.91e-177	epithelium	Hmel.Hmel201001oG110	0.291	RhoGEF3	plekhg1
5.78e-180	2.01264	0.689	0.377	8.34e-176	epithelium	Hmel.Hmel201001oG1034	0.312		wb
1.46e-178	1.59147	0.633	0.275	2.11e-174	epithelium	Hmel.Hmel207001oG472	0.358	jim	jim
2.35e-176	1.52036	0.763	0.475	3.39e-172	epithelium	Hmel.Hmel217001oG822	0.288		utg2
1.83e-172	2.50331	0.598	0.281	2.63e-168	epithelium	Hmel.Hmel207001oG406	0.317	NetA	ntn1
7e-165	1.74953	0.598	0.264	1.01e-160	epithelium	Hmel.Hmel211001oG634	0.334	Drip	aael003512
1.48e-163	1.93075	0.648	0.357	2.13e-159	epithelium	Hmel.Hmel207001oG813	0.291	Mp	mp
7.25e-156	2.49103	0.458	0.15	1.05e-151	epithelium	Hmel.Hmel207001oG952	0.308	kni	knrl
2.7e-151	1.89039	0.623	0.349	3.89e-147	epithelium	Hmel.Hmel217001oG505	0.274	CG6903	cg6903
1.93e-143	2.05363	0.47	0.168	2.79e-139	epithelium	Hmel.Hmel219001oG475	0.302	Pvf2
1.12e-140	1.73841	0.546	0.238	1.61e-136	epithelium	Hmel.Hmel205001oG320	0.308	Swip-1	swip-1
7.33e-137	1.63255	0.645	0.363	1.06e-132	epithelium	Hmel.Hmel212001oG648	0.282	mthl14	mth2
3.53e-133	2.20221	0.424	0.139	5.09e-129	epithelium	Hmel.Hmel219001oG39	0.285	CG7720	cg7720
3.8e-129	1.73567	0.503	0.217	5.48e-125	epithelium	Hmel.Hmel203003oG306	0.286	CG14301	cg14301
2.13e-127	1.56184	0.668	0.43	3.07e-123	epithelium	Hmel.Hmel215003oG432	0.238	CG13857	cg13857
1.82e-125	1.61701	0.608	0.334	2.63e-121	epithelium	Hmel.Hmel218003oG586	0.274
1.97e-109	2.57947	0.342	0.104	2.84e-105	epithelium	Hmel.Hmel210001oG83	0.238		wnt7b
9.81e-107	1.95524	0.346	0.104	1.42e-102	epithelium	Hmel.Hmel221001oG392	0.242		ptpn11
5.63e-106	2.04105	0.359	0.117	8.13e-102	epithelium	Hmel.Hmel208001oG232	0.242
1.29e-104	2.20309	0.338	0.102	1.86e-100	epithelium	Hmel.Hmel201001oG904	0.236
2.54e-103	1.67572	0.399	0.15	3.66e-99	epithelium	Hmel.Hmel205001oG656	0.249	CG17264	cg17264
1.28e-102	2.03038	0.343	0.109	1.84e-98	epithelium	Hmel.Hmel220003oG556	0.234		pdh
7.75e-100	1.91274	0.353	0.119	1.12e-95	epithelium	Hmel.Hmel208001oG254	0.234		mthl15
5.9e-98	2.06918	0.381	0.149	8.52e-94	epithelium	Hmel.Hmel210001oG318	0.232	Nox	nox
6.93e-95	2.01655	0.339	0.114	1e-90	epithelium	Hmel.Hmel217001oG489	0.225	Cyp4ad1	cyp4d2
5.85e-90	2.49814	0.474	0.291	8.44e-86	epithelium	Hmel.Hmel215003oG49	0.183	CG42331	cg42331
8.1e-81	1.92594	0.309	0.108	1.17e-76	epithelium	Hmel.Hmel204001oG490	0.201		cyp4c1
1.37e-80	1.56242	0.529	0.329	1.98e-76	epithelium	Hmel.Hmel204001oG279	0.2	AdamTS-A	adamts-b
5.05e-80	1.75408	0.51	0.317	7.29e-76	epithelium	Hmel.Hmel217001oG182	0.193	CG16786	cg16786
1.62e-72	1.81883	0.295	0.108	2.34e-68	epithelium	Hmel.Hmel203003oG208	0.187		robo1
1.46e-71	1.54926	0.341	0.144	2.1e-67	epithelium	Hmel.Hmel212001oG938	0.197		mth2
1.16e-69	1.82249	0.336	0.148	1.68e-65	epithelium	Hmel.Hmel201001oG1029	0.188	wb	wb
1.47e-66	1.82969	0.235	0.07	2.12e-62	epithelium	Hmel.Hmel203003oG127	0.165	chp	chp
7.02e-62	1.52708	0.958	0.953	1.01e-57	epithelium	Hmel.Hmel206001oG367	0.005	mub	mub
1.78e-59	2.24589	0.252	0.095	2.56e-55	epithelium	Hmel.Hmel217001oG299	0.157	CG31870
4.7e-58	2.2601	0.175	0.041	6.78e-54	epithelium	Hmel.Hmel212001oG38	0.134		tret1
2.09e-55	1.66558	0.236	0.084	3.01e-51	epithelium	Hmel.Hmel209001oG336	0.152	CG5618	cg5618
8.95e-55	1.73173	0.241	0.09	1.29e-50	epithelium	Hmel.Hmel203003oG220	0.151		robo1
1.52e-54	1.69808	0.24	0.089	2.2e-50	epithelium	Hmel.Hmel217001oG276	0.151	pain	pain
1.88e-54	1.83182	0.209	0.067	2.71e-50	epithelium	Hmel.Hmel221001oG39	0.142	Phyhd1	cg14688
1.11e-53	2.08094	0.208	0.068	1.6e-49	epithelium	Hmel.Hmel206001oG387	0.14
3.18e-53	1.63214	0.264	0.109	4.59e-49	epithelium	Hmel.Hmel201001oG1031	0.155
5.31e-52	1.88519	0.265	0.113	7.66e-48	epithelium	Hmel.Hmel205001oG557	0.152
5.69e-52	2.01239	0.192	0.058	8.21e-48	epithelium	Hmel.Hmel212001oG137	0.134	CG3285	cg10960
6.39e-52	2.32152	0.171	0.046	9.22e-48	epithelium	Hmel.Hmel206001oG386	0.125
4.42e-47	1.97793	0.193	0.066	6.38e-43	epithelium	Hmel.Hmel206001oG385	0.127
9.61e-47	1.66683	0.261	0.119	1.39e-42	epithelium	Hmel.Hmel202001oG583	0.142	vex	cg42339
7.74e-46	1.75363	0.251	0.112	1.12e-41	epithelium	Hmel.Hmel201001oG840	0.139		ror
1.26e-45	1.52653	0.257	0.115	1.82e-41	epithelium	Hmel.Hmel217001oG386	0.142	toe	toe
3.71e-43	1.63526	0.278	0.137	5.35e-39	epithelium	Hmel.Hmel203003oG1	0.141
2.87e-36	1.60232	0.194	0.081	4.13e-32	epithelium	Hmel.Hmel201001oG1028	0.113		wb
8.88e-34	1.9153	0.204	0.092	1.28e-29	epithelium	Hmel.Hmel219001oG891	0.112	CG17111	cg17111
1.97e-31	1.60017	0.143	0.051	2.84e-27	epithelium	Hmel.Hmel207001oG580	0.092
1.61e-29	1.85671	0.174	0.079	2.32e-25	epithelium	Hmel.Hmel202001oG30	0.095	Gld	np_001350861.1
3.01e-29	1.63519	0.18	0.083	4.35e-25	epithelium	Hmel.Hmel221001oG129	0.097	Glut1	glut1
8.39e-29	2.12276	0.103	0.029	1.21e-24	epithelium	Hmel.Hmel217001oG333	0.074	CG5160	cg5160
3.15e-28	1.98869	0.158	0.068	4.55e-24	epithelium	Hmel.Hmel220003oG564	0.09		nos
1.04e-27	1.75036	0.354	0.23	1.5e-23	epithelium	Hmel.Hmel202001oG239	0.124		prp2
1.11e-27	2.22188	0.082	0.018	1.6e-23	epithelium	Hmel.Hmel201001oG1033	0.064
1.39e-26	1.72111	0.112	0.037	2.01e-22	epithelium	Hmel.Hmel216002oG158	0.075	speck
5.88e-25	1.53178	0.22	0.125	8.49e-21	epithelium	Hmel.Hmel215003oG290	0.095	CG10311	cg10311
9.22e-25	1.62101	0.137	0.057	1.33e-20	epithelium	Hmel.Hmel201001oG173	0.08		side-viii
1.26e-23	1.84806	0.119	0.046	1.82e-19	epithelium	Hmel.Hmel220003oG752	0.073		wat
2.89e-22	1.75509	0.116	0.046	4.17e-18	epithelium	Hmel.Hmel210001oG463	0.07	egr
6.07e-22	1.63549	0.094	0.031	8.76e-18	epithelium	Hmel.Hmel217001oG195	0.063	Mur18B
7.36e-22	1.61715	0.101	0.036	1.06e-17	epithelium	Hmel.Hmel206001oG492	0.065	spz
1.36e-21	1.70595	0.201	0.113	1.96e-17	epithelium	Hmel.Hmel208001oG118	0.088	Ppn	ppn
1.95e-21	1.64681	0.28	0.189	2.82e-17	epithelium	Hmel.Hmel205001oG400	0.091	CG10348	cg10348
8.26e-21	2.69033	0.053	0.009	1.19e-16	epithelium	Hmel.Hmel200251oG1	0.044		cg42331
1.49e-20	1.76073	0.095	0.035	2.16e-16	epithelium	Hmel.Hmel205001oG165	0.06	Cyp311a1	ldlrap1
7.28e-20	1.6777	0.106	0.043	1.05e-15	epithelium	Hmel.Hmel210001oG975	0.063		st
9.53e-20	2.3294	0.051	0.009	1.37e-15	epithelium	Hmel.Hmel210001oG660	0.042
3.81e-19	1.84497	0.074	0.023	5.5e-15	epithelium	Hmel.Hmel215003oG336	0.051
4.01e-19	1.9498	0.064	0.017	5.78e-15	epithelium	Hmel.Hmel211001oG478	0.047
1.04e-18	1.75151	0.083	0.029	1.5e-14	epithelium	Hmel.Hmel217001oG270	0.054	CG43155	cg43155
5.29e-18	1.70041	0.082	0.029	7.63e-14	epithelium	Hmel.Hmel211001oG296	0.053	RhoL	rhol
1.13e-17	1.69224	0.092	0.036	1.63e-13	epithelium	Hmel.Hmel209001oG522	0.056
2.79e-17	1.60173	0.082	0.03	4.03e-13	epithelium	Hmel.Hmel220003oG221	0.052	IA-2	ia-2
4.77e-17	1.66058	0.15	0.081	6.89e-13	epithelium	Hmel.Hmel213001oG856	0.069		hmcn1
2.6e-16	1.73244	0.077	0.028	3.75e-12	epithelium	Hmel.Hmel215003oG562	0.049	Fmo-1	fmo-1
9.33e-16	1.576	0.079	0.03	1.35e-11	epithelium	Hmel.Hmel218003oG389	0.049		toll-7
2.11e-15	1.72543	0.06	0.018	3.04e-11	epithelium	Hmel.Hmel208001oG233	0.042		atpsynd
2.23e-15	2.31039	0.105	0.05	3.21e-11	epithelium	Hmel.Hmel202001oG707	0.055		prp1
4.05e-15	1.98893	0.084	0.035	5.84e-11	epithelium	Hmel.Hmel212001oG936	0.049		mthl15
3.02e-14	2.30111	0.04	0.008	4.36e-10	epithelium	Hmel.Hmel207001oG807	0.032

## Sheet: margin
p_val	avg_log2FC	pct.1	pct.2	p_val_adj	cluster	gene	pct.d	Dmel_code	UniProt_ID
0	7.08682	0.914	0.022	0	margin	Hmel.Hmel212001oG255	0.892	CG15406	cg15406
7.7e-272	6.5003	0.986	0.098	1.11e-267	margin	Hmel.Hmel202001oG51	0.888	ct	np_001138174
2.19e-260	5.10055	0.693	0.038	3.16e-256	margin	Hmel.Hmel201001oG914	0.655	wg	wnt-1
2.31e-225	5.15123	0.821	0.074	3.33e-221	margin	Hmel.Hmel212001oG669	0.747	hry	h
1.37e-198	5.49252	0.671	0.052	1.97e-194	margin	Hmel.Hmel201001oG911	0.619	Wnt10	ninac
9.44e-162	4.84793	0.75	0.087	1.36e-157	margin	Hmel.Hmel201001oG912	0.663	Wnt6	wnt6
7.41e-160	4.84584	0.943	0.168	1.07e-155	margin	Hmel.Hmel218003oG437	0.775	mspo	mspo
1.08e-146	5.04576	0.557	0.048	1.56e-142	margin	Hmel.Hmel210001oG43	0.509	Jheh1	jheh
3.28e-141	7.34009	0.143	0.001	4.73e-137	margin	Hmel.Hmel213001oG796	0.142
2.13e-130	8.48003	0.107	0	3.08e-126	margin	Hmel.Hmel202001oG37	0.107
1.52e-124	4.0859	0.9	0.188	2.19e-120	margin	Hmel.Hmel217001oG252	0.712	Bx	bx
1.2e-119	4.64311	0.329	0.018	1.73e-115	margin	Hmel.Hmel216002oG211	0.311	CG4213	cg4213
3.55e-118	3.94839	0.85	0.173	5.12e-114	margin	Hmel.Hmel210001oG304	0.677		cfc
2.75e-109	3.52993	0.979	0.304	3.97e-105	margin	Hmel.Hmel215003oG206	0.675		metrnl
8.57e-106	4.60996	0.793	0.172	1.24e-101	margin	Hmel.Hmel218003oG744	0.621	dati	dati
8.52e-105	4.36316	0.757	0.143	1.23e-100	margin	Hmel.Hmel208001oG50	0.614	side-IV	side-iv
2.55e-104	4.46214	0.486	0.052	3.67e-100	margin	Hmel.Hmel219001oG582	0.434		mp20
7.93e-101	3.40882	0.643	0.097	1.14e-96	margin	Hmel.Hmel219001oG322	0.546	CG1607	cg1607
3.92e-94	3.02075	0.993	0.4	5.65e-90	margin	Hmel.Hmel203003oG369	0.593	CG4914	cg4914
2.07e-92	3.59419	0.993	0.49	2.99e-88	margin	Hmel.Hmel218003oG154	0.503	Targ	cg8468
4.45e-92	3.55291	0.579	0.085	6.42e-88	margin	Hmel.Hmel218003oG574	0.494	CG1674	cg1674
8.64e-90	2.97677	0.371	0.033	1.25e-85	margin	Hmel.Hmel213001oG793	0.338
4.24e-86	7.64913	0.264	0.017	6.11e-82	margin	Hmel.Hmel210001oG755	0.247	Obp57c
6.39e-85	3.58984	0.964	0.437	9.21e-81	margin	Hmel.Hmel212001oG300	0.527
6.74e-85	3.08717	1	0.659	9.72e-81	margin	Hmel.Hmel205001oG103	0.341	fz3	fzd10
9.49e-81	2.66043	1	0.702	1.37e-76	margin	Hmel.Hmel212001oG600	0.298		hpd
1.92e-78	5.26132	0.129	0.003	2.77e-74	margin	Hmel.Hmel201001oG719	0.126	sna	esg
1.33e-76	2.69837	0.964	0.39	1.92e-72	margin	Hmel.Hmel206001oG400	0.574
1.41e-74	6.77107	0.079	0.001	2.04e-70	margin	Hmel.Hmel213001oG795	0.078
1.48e-73	6.67267	0.086	0.001	2.14e-69	margin	Hmel.Hmel201001oG718	0.085
5.25e-72	2.39908	0.986	0.49	7.58e-68	margin	Hmel.Hmel202001oG691	0.496
9e-70	2.26583	0.986	0.678	1.3e-65	margin	Hmel.Hmel207001oG217	0.308	Dll	dll
4.89e-67	3.96079	0.871	0.354	7.06e-63	margin	Hmel.Hmel220003oG713	0.517	CG17211	cg17211
7.4e-67	2.74611	0.543	0.096	1.07e-62	margin	Hmel.Hmel210001oG120	0.447		serpine1
2.88e-65	2.27488	0.879	0.29	4.15e-61	margin	Hmel.Hmel203003oG540	0.589	SPARC	cg3168
3.26e-65	2.15983	0.964	0.413	4.7e-61	margin	Hmel.Hmel217001oG182	0.551	CG16786	cg16786
4.69e-64	2.95436	0.729	0.206	6.77e-60	margin	Hmel.Hmel210001oG923	0.523
1.69e-63	2.43307	1	0.989	2.43e-59	margin	Hmel.Hmel212001oG886	0.011
4.99e-62	1.98532	0.971	0.532	7.2e-58	margin	Hmel.Hmel212001oG996	0.439	CG12911
7.84e-62	2.44845	0.75	0.206	1.13e-57	margin	Hmel.Hmel210001oG305	0.544		tmprss15
3.36e-60	3.10066	0.886	0.461	4.85e-56	margin	Hmel.Hmel211001oG676	0.425	sws	sws
2.73e-59	1.7991	0.993	0.775	3.94e-55	margin	Hmel.Hmel217001oG590	0.218	jing	aael000263
1.49e-58	1.731	1	0.995	2.14e-54	margin	Hmel.Hmel210001oG572	0.005	nw	nw
1.58e-53	1.81388	0.964	0.591	2.27e-49	margin	Hmel.Hmel213001oG9	0.373	vg	vg
2.14e-53	2.89006	0.657	0.182	3.09e-49	margin	Hmel.Hmel210001oG682	0.475	nkd	nkd
2.49e-53	2.62563	0.957	0.595	3.59e-49	margin	Hmel.Hmel205001oG171	0.362	CG14823	cg6426
2.77e-53	2.10822	0.957	0.541	4e-49	margin	Hmel.Hmel203003oG584	0.416		sparc
3.65e-52	2.29878	0.871	0.416	5.27e-48	margin	Hmel.Hmel207001oG461	0.455	CG12780	bgbp
5.53e-52	3.55762	0.693	0.238	7.98e-48	margin	Hmel.Hmel220003oG714	0.455
2.57e-51	1.95036	0.964	0.561	3.71e-47	margin	Hmel.Hmel205001oG458	0.403	CG12374	cg3108
2.59e-51	4.22818	0.164	0.011	3.74e-47	margin	Hmel.Hmel200206oG1	0.153		side-iv
1.06e-50	1.89523	0.736	0.235	1.52e-46	margin	Hmel.Hmel218003oG330	0.501
5.48e-49	2.2084	0.9	0.523	7.9e-45	margin	Hmel.Hmel210001oG846	0.377	LpR1	lpr2
8.81e-49	4.19701	0.164	0.012	1.27e-44	margin	Hmel.Hmel213001oG792	0.152
3.9e-48	3.55686	0.257	0.03	5.62e-44	margin	Hmel.Hmel206001oG352	0.227	CG14086
4.12e-48	5.61496	0.071	0.002	5.95e-44	margin	Hmel.Hmel219001oG580	0.069	CG5023	cg5023
8.42e-48	2.30364	0.493	0.104	1.21e-43	margin	Hmel.Hmel208001oG628	0.389	Ctr1B	ctr1a
1.1e-47	2.49687	0.521	0.118	1.59e-43	margin	Hmel.Hmel215003oG262	0.403	Ucp4A	ucp4a
3.61e-47	2.35024	0.843	0.397	5.2e-43	margin	Hmel.Hmel208001oG182	0.446		side-iii
4.84e-47	2.07912	0.886	0.472	6.98e-43	margin	Hmel.Hmel205001oG322	0.414	MFS17	cg9864
9.36e-47	2.85251	0.386	0.068	1.35e-42	margin	Hmel.Hmel215003oG370	0.318	Irk1	irk1
6.28e-46	3.61234	0.136	0.008	9.06e-42	margin	Hmel.Hmel219001oG581	0.128	Jhbp11	cg14259
9.06e-45	1.80581	0.971	0.785	1.31e-40	margin	Hmel.Hmel212001oG882	0.186	COX6AL	s6kl
8.73e-44	3.21464	0.236	0.027	1.26e-39	margin	Hmel.Hmel210001oG1049	0.209
9.12e-43	2.28331	0.55	0.145	1.32e-38	margin	Hmel.Hmel220003oG326	0.405
2.97e-42	2.10564	0.621	0.183	4.29e-38	margin	Hmel.Hmel220003oG877	0.438	plx	plx
3.27e-42	1.95914	0.9	0.548	4.71e-38	margin	Hmel.Hmel210001oG366	0.352		l(2)efl
7.8e-42	3.76712	0.257	0.034	1.13e-37	margin	Hmel.Hmel212001oG87	0.223		hcrtr2
1.64e-40	1.80125	0.836	0.367	2.36e-36	margin	Hmel.Hmel202001oG289	0.469		olf186-f
1.49e-39	3.21831	0.3	0.049	2.16e-35	margin	Hmel.Hmel218003oG286	0.251	Notum	notum
4.89e-39	1.60919	0.864	0.468	7.06e-35	margin	Hmel.Hmel210001oG890	0.396		asap
9.01e-39	3.58859	0.236	0.031	1.3e-34	margin	Hmel.Hmel213001oG623	0.205
1.03e-38	1.65582	0.829	0.375	1.48e-34	margin	Hmel.Hmel219001oG547	0.454	CG17646	cg17646
1.54e-37	1.66829	0.929	0.543	2.22e-33	margin	Hmel.Hmel220003oG842	0.386	hoe1	hoe1
3.57e-37	2.69353	0.307	0.053	5.15e-33	margin	Hmel.Hmel220003oG670	0.254		cg15556
3.99e-36	5.11954	0.093	0.005	5.76e-32	margin	Hmel.Hmel201001oG804	0.088	pinta	cg33966
1.81e-35	4.80054	0.321	0.063	2.61e-31	margin	Hmel.Hmel210001oG753	0.258	DIP-epsilon	dip-zeta
4.65e-35	3.09558	0.336	0.066	6.71e-31	margin	Hmel.Hmel204001oG458	0.27
5.33e-35	2.76462	0.771	0.375	7.7e-31	margin	Hmel.Hmel210001oG89	0.396		pnpla8
3.51e-34	1.63341	0.85	0.431	5.06e-30	margin	Hmel.Hmel210001oG940	0.419	Gyg	gyg
6.68e-34	6.39256	0.036	0	9.65e-30	margin	Hmel.Hmel218003oG745	0.036
2.23e-33	2.00598	0.521	0.152	3.22e-29	margin	Hmel.Hmel210001oG75	0.369	inaD	mpdz
4.01e-33	2.10535	0.521	0.155	5.78e-29	margin	Hmel.Hmel203003oG127	0.366	chp	chp
7.73e-33	2.79838	0.307	0.059	1.11e-28	margin	Hmel.Hmel220003oG569	0.248		nox4
7.78e-33	1.91748	0.521	0.154	1.12e-28	margin	Hmel.Hmel211001oG563	0.367	Ctl2	agap010343
2.26e-32	3.16048	0.243	0.039	3.26e-28	margin	Hmel.Hmel201001oG555	0.204	mnd	mnd
3.36e-32	1.89639	0.693	0.295	4.85e-28	margin	Hmel.Hmel207001oG592	0.398		gsto3
1.9e-31	1.78794	0.643	0.247	2.75e-27	margin	Hmel.Hmel217001oG586	0.396
3.17e-31	1.78459	0.607	0.221	4.58e-27	margin	Hmel.Hmel212001oG52	0.386	Fatp3	fatp3
5.65e-31	2.00695	0.636	0.248	8.15e-27	margin	Hmel.Hmel204001oG536	0.388		cyp6j1
7e-31	1.78519	0.65	0.248	1.01e-26	margin	Hmel.Hmel215003oG356	0.402	CtsB	ctsb
9.49e-31	6.71449	0.029	0	1.37e-26	margin	Hmel.Hmel200024oG2	0.029
1.24e-30	4.10877	0.114	0.009	1.79e-26	margin	Hmel.Hmel210001oG932	0.105
1.45e-30	2.53308	0.321	0.068	2.09e-26	margin	Hmel.Hmel211001oG504	0.253	CG11353	cg17707
1.51e-30	2.27432	0.971	0.772	2.17e-26	margin	Hmel.Hmel210001oG581	0.199		agtpbp1
3.55e-30	3.16705	0.307	0.064	5.12e-26	margin	Hmel.Hmel220003oG213	0.243
5.35e-30	3.83617	0.107	0.008	7.71e-26	margin	Hmel.Hmel205001oG96	0.099
1.14e-29	2.79393	0.214	0.032	1.64e-25	margin	Hmel.Hmel216002oG185	0.182		fas2
1.49e-29	3.3051	0.136	0.013	2.15e-25	margin	Hmel.Hmel209001oG213	0.123		lici1
5.18e-35	2.0646	0.743	0.337	7.4743e-311	margin	Hmel.Hmel212001oG1009	0.406	CG15312	cg15312

## Sheet: trachea
p_val	avg_log2FC	pct.1	pct.2	p_val_adj	cluster	gene	pct.d	Dmel_code	UnProt_ID
0	5.34679	0.841	0.061	0	trachea	Hmel.Hmel202001oG715	0.78		cg9447
0	5.30375	0.705	0.038	0	trachea	Hmel.Hmel202001oG716	0.667
0	6.40234	0.642	0.018	0	trachea	Hmel.Hmel207001oG33	0.624
0	5.46619	0.97	0.173	0	trachea	Hmel.Hmel210001oG474	0.797	exp	exp
0	4.38505	0.725	0.063	0	trachea	Hmel.Hmel217001oG894	0.662		vsp
0	7.24733	0.341	0.006	0	trachea	Hmel.Hmel219001oG164	0.335		cyp4c3
0	5.36105	0.98	0.137	0	trachea	Hmel.Hmel220003oG54	0.843	CG42749	cg42749
0	5.97815	0.709	0.055	0	trachea	Hmel.Hmel221001oG708	0.654	Cralbp	cralbp
4.14e-295	5.17434	0.53	0.033	5.97e-291	trachea	Hmel.Hmel217001oG605	0.497	CG32079	cg8785
4.38e-292	4.53265	0.523	0.031	6.31e-288	trachea	Hmel.Hmel220003oG59	0.492
1.56e-288	4.70137	0.993	0.235	2.25e-284	trachea	Hmel.Hmel220003oG403	0.758	Cht10	cht10
6.13e-264	5.57979	0.344	0.011	8.85e-260	trachea	Hmel.Hmel221001oG672	0.333	ple	ple
9.68e-255	4.2289	1	0.269	1.4e-250	trachea	Hmel.Hmel218003oG206	0.731
2.12e-250	4.85414	0.854	0.154	3.06e-246	trachea	Hmel.Hmel214004oG547	0.7		pcp36
6.17e-246	3.94362	1	0.318	8.91e-242	trachea	Hmel.Hmel202001oG306	0.682		pcp
1e-226	3.36211	1	0.278	1.44e-222	trachea	Hmel.Hmel201001oG383	0.722		cp66
6.93e-214	3.64362	0.695	0.103	1e-209	trachea	Hmel.Hmel219001oG701	0.592	CG15544	cg15544
1.06e-213	4.82671	0.828	0.176	1.53e-209	trachea	Hmel.Hmel217001oG594	0.652
5.11e-211	4.2999	0.977	0.373	7.37e-207	trachea	Hmel.Hmel210001oG949	0.604	Cda5	cda5
2.72e-204	4.99792	0.54	0.06	3.93e-200	trachea	Hmel.Hmel212001oG378	0.48		liph-a
1.3e-203	3.1675	1	0.341	1.88e-199	trachea	Hmel.Hmel207001oG135	0.659
2.38e-202	3.69143	0.616	0.08	3.44e-198	trachea	Hmel.Hmel201001oG846	0.536		acph1
7.56e-199	3.47247	0.619	0.081	1.09e-194	trachea	Hmel.Hmel204001oG89	0.538		clvs2
1.48e-195	3.24492	0.997	0.276	2.13e-191	trachea	Hmel.Hmel207001oG748	0.721
4e-187	3.10125	0.692	0.112	5.77e-183	trachea	Hmel.Hmel212001oG1033	0.58	br	br
5.45e-172	2.94707	0.785	0.174	7.87e-168	trachea	Hmel.Hmel215003oG55	0.611	Cht7	cht7
7.14e-172	2.87	0.917	0.286	1.03e-167	trachea	Hmel.Hmel216002oG528	0.631		aox1
8.45e-168	3.84662	0.483	0.056	1.22e-163	trachea	Hmel.Hmel219001oG483	0.427	Cpr97Ea	cpr97ea
8.47e-168	5.54654	0.225	0.007	1.22e-163	trachea	Hmel.Hmel217001oG892	0.218		cg3700
2.89e-167	2.90953	1	0.465	4.17e-163	trachea	Hmel.Hmel207001oG134	0.535	CG8736
3.24e-166	3.60446	0.599	0.096	4.67e-162	trachea	Hmel.Hmel202001oG268	0.503	Eo	cg9518
8.28e-166	2.72421	0.98	0.423	1.2e-161	trachea	Hmel.Hmel218003oG722	0.557	CG33978	cg33978
2.88e-165	4.06782	0.351	0.026	4.16e-161	trachea	Hmel.Hmel210001oG475	0.325		ift74
2.96e-163	3.7648	0.715	0.141	4.27e-159	trachea	Hmel.Hmel218003oG185	0.574
8.93e-163	3.36661	0.745	0.155	1.29e-158	trachea	Hmel.Hmel207001oG749	0.59
4.1e-158	4.29483	0.447	0.051	5.91e-154	trachea	Hmel.Hmel217001oG835	0.396	Tsf3	tsf3
6.37e-157	2.32154	0.967	0.375	9.19e-153	trachea	Hmel.Hmel205001oG81	0.592
1.69e-154	3.41208	0.609	0.104	2.44e-150	trachea	Hmel.Hmel216002oG223	0.505	Cpr100A	cpr100a
3.69e-152	5.40698	0.503	0.075	5.32e-148	trachea	Hmel.Hmel220003oG732	0.428		cg5065
1.24e-148	2.66475	0.967	0.428	1.8e-144	trachea	Hmel.Hmel202001oG191	0.539		cg6180
1.92e-146	2.24446	1	0.735	2.77e-142	trachea	Hmel.Hmel221001oG875	0.265	Fhos	fhos
6.41e-146	3.09008	0.884	0.279	9.25e-142	trachea	Hmel.Hmel200103oG1	0.605
4.06e-145	3.05401	0.947	0.354	5.85e-141	trachea	Hmel.Hmel213001oG691	0.593
8.75e-143	3.28873	0.927	0.404	1.26e-138	trachea	Hmel.Hmel202001oG684	0.523	pigs	pigs
9.22e-142	2.59476	0.861	0.257	1.33e-137	trachea	Hmel.Hmel207001oG532	0.604
3.39e-138	2.48114	1	0.696	4.9e-134	trachea	Hmel.Hmel207001oG249	0.304		pcp52
8.36e-138	2.10379	0.997	0.885	1.21e-133	trachea	Hmel.Hmel204001oG224	0.112	Fur1	fur1
1.86e-136	3.19745	0.811	0.227	2.69e-132	trachea	Hmel.Hmel218003oG207	0.584
1.71e-131	3.76376	0.51	0.082	2.47e-127	trachea	Hmel.Hmel201001oG374	0.428		cp66
4.9e-129	2.06576	1	0.537	7.07e-125	trachea	Hmel.Hmel207001oG747	0.463
6.98e-128	1.99186	1	0.584	1.01e-123	trachea	Hmel.Hmel207001oG250	0.416
1.05e-127	2.38788	0.907	0.368	1.51e-123	trachea	Hmel.Hmel217001oG288	0.539	rdgA	rdga
5.2e-125	3.77184	0.387	0.048	7.5e-121	trachea	Hmel.Hmel218003oG512	0.339	js	cg14880
6.81e-120	4.60814	0.202	0.01	9.83e-116	trachea	Hmel.Hmel210001oG985	0.192		cg5009
4.2e-115	2.85407	0.983	0.484	6.06e-111	trachea	Hmel.Hmel207001oG701	0.499
1.37e-110	2.89744	0.536	0.109	1.98e-106	trachea	Hmel.Hmel207001oG248	0.427
1.71e-108	3.17226	0.517	0.103	2.47e-104	trachea	Hmel.Hmel201001oG822	0.414	Fatp1	fatp1
4.37e-108	1.66812	1	0.675	6.31e-104	trachea	Hmel.Hmel212001oG1007	0.325	Cht6	cht6
1.35e-107	2.28546	0.844	0.323	1.94e-103	trachea	Hmel.Hmel221001oG365	0.521	CG41520	cg41520
4.37e-107	4.188	0.209	0.013	6.31e-103	trachea	Hmel.Hmel221001oG283	0.196
7.57e-107	2.21694	0.815	0.274	1.09e-102	trachea	Hmel.Hmel214004oG313	0.541		cg15890
1.77e-105	1.92849	0.825	0.277	2.56e-101	trachea	Hmel.Hmel218003oG735	0.548	vri	vri
4.11e-105	6.46554	0.113	0.002	5.94e-101	trachea	Hmel.Hmel219001oG549	0.111	CG33543	cepu1
1.94e-103	2.18239	0.921	0.513	2.8e-99	trachea	Hmel.Hmel206001oG918	0.408		snk
2.9e-103	2.57314	0.54	0.114	4.18e-99	trachea	Hmel.Hmel207001oG533	0.426	Lectin-galC1	tfc
3.8e-103	4.39888	0.272	0.027	5.48e-99	trachea	Hmel.Hmel205001oG616	0.245	CG13868	cg13868
1.61e-102	2.61176	0.858	0.428	2.32e-98	trachea	Hmel.Hmel206001oG771	0.43	CG43394	cg43394
7.13e-99	2.66968	0.556	0.131	1.03e-94	trachea	Hmel.Hmel210001oG768	0.425	Tret1-1	tret1
8.8e-98	1.50189	0.977	0.405	1.27e-93	trachea	Hmel.Hmel221001oG429	0.572		ap
1.06e-96	2.77806	0.689	0.219	1.53e-92	trachea	Hmel.Hmel212001oG211	0.47	Pepck1	pepck1
2.1e-95	1.71001	0.97	0.747	3.03e-91	trachea	Hmel.Hmel207001oG267	0.223	Rbcn-3B	rbcn-3b
2.11e-95	1.78184	0.967	0.615	3.05e-91	trachea	Hmel.Hmel219001oG923	0.352	CG3164	cg3164
2.87e-93	2.65533	0.632	0.172	4.14e-89	trachea	Hmel.Hmel200064oG1	0.46
4.25e-92	1.87362	0.887	0.444	6.14e-88	trachea	Hmel.Hmel213001oG761	0.443	sqa	sqa
2.43e-91	2.80763	0.825	0.363	3.5e-87	trachea	Hmel.Hmel219001oG547	0.462	CG17646	cg17646
5.69e-91	1.94715	0.944	0.635	8.21e-87	trachea	Hmel.Hmel211001oG652	0.309	CG33985
8.87e-90	4.58194	0.132	0.005	1.28e-85	trachea	Hmel.Hmel201001oG382	0.127		cp66
2.27e-89	4.56835	0.43	0.088	3.27e-85	trachea	Hmel.Hmel209001oG37	0.342	thw	thw
5.8e-87	1.82717	0.679	0.196	8.37e-83	trachea	Hmel.Hmel218003oG725	0.483	Ank	ank2
9.27e-87	1.90278	0.891	0.476	1.34e-82	trachea	Hmel.Hmel217001oG595	0.415	Ets98B	ets98b
8.62e-86	1.8971	0.805	0.326	1.24e-81	trachea	Hmel.Hmel221001oG208	0.479	Ae2	cg8177
2.09e-85	3.01681	0.464	0.102	3.02e-81	trachea	Hmel.Hmel213001oG177	0.362
1.37e-82	2.24656	0.768	0.324	1.97e-78	trachea	Hmel.Hmel212001oG1009	0.444	CG15312	cg15312
4.13e-82	2.23177	0.689	0.253	5.96e-78	trachea	Hmel.Hmel212001oG170	0.436	sona	sona
1.89e-81	1.53472	0.96	0.61	2.73e-77	trachea	Hmel.Hmel213001oG437	0.35	Spn28Da	sera
2.39e-81	2.98523	0.391	0.074	3.45e-77	trachea	Hmel.Hmel213001oG358	0.317		cp12
2.8e-81	1.57507	0.937	0.471	4.04e-77	trachea	Hmel.Hmel201001oG216	0.466		cg34353
6.77e-81	1.72397	0.891	0.434	9.77e-77	trachea	Hmel.Hmel218003oG650	0.457	CG33181	cg33181
1.97e-78	1.89451	0.864	0.458	2.85e-74	trachea	Hmel.Hmel221001oG342	0.406	CG3777	cg6287
5.53e-77	1.85545	0.344	0.058	7.97e-73	trachea	Hmel.Hmel203003oG485	0.286	CG12783	cg31106
8.25e-77	1.51073	0.99	0.509	1.19e-72	trachea	Hmel.Hmel207001oG742	0.481
2.27e-74	3.22467	0.334	0.059	3.28e-70	trachea	Hmel.Hmel201001oG378	0.275		cu198
2.44e-74	1.89187	0.801	0.356	3.52e-70	trachea	Hmel.Hmel207001oG509	0.445
6.57e-74	4.00528	0.195	0.019	9.48e-70	trachea	Hmel.Hmel218003oG194	0.176
8.35e-74	2.80805	0.44	0.105	1.21e-69	trachea	Hmel.Hmel215003oG615	0.335	CG5002	esp
2.88e-72	3.32754	0.215	0.024	4.16e-68	trachea	Hmel.Hmel207001oG251	0.191
3.01e-70	1.83608	0.626	0.201	4.34e-66	trachea	Hmel.Hmel214004oG266	0.425
1.94e-68	5.24314	0.083	0.002	2.8e-64	trachea	Hmel.Hmel204001oG54	0.081		rdh13
4.32e-68	2.15669	0.566	0.177	6.23e-64	trachea	Hmel.Hmel207001oG510	0.389
3.45e-79	1.61522	0.947	0.639	0	trachea	Hmel.Hmel201001oG1001	0.308	stai	stai

## Sheet: SOP
p_val	avg_log2FC	pct.1	pct.2	p_val_adj	cluster	gene	pct.d	Dmel_code	UniProt_ID
0	2.02513	1	0.859	0	SOP	Hmel.Hmel201001oG32	0.141	sns	sns
0	2.95912	0.913	0.234	0	SOP	Hmel.Hmel201001oG360	0.679
0	2.55714	0.905	0.276	0	SOP	Hmel.Hmel201001oG577	0.629	sens
0	5.63228	0.707	0.067	0	SOP	Hmel.Hmel201001oG607	0.64	Hr38	hr38
0	3.31555	0.974	0.55	0	SOP	Hmel.Hmel201001oG635	0.424	CadN	cadn
0	2.41655	0.985	0.471	0	SOP	Hmel.Hmel204001oG409	0.514	sigmar	ga17951
0	2.72901	1	0.635	0	SOP	Hmel.Hmel204001oG85	0.365	CG11360	mex3b
0	2.96066	0.999	0.997	0	SOP	Hmel.Hmel209001oG167	0.002	klar	klar
0	2.39937	0.973	0.547	0	SOP	Hmel.Hmel210001oG446	0.426	Klp31E	kif21b
0	4.1679	0.591	0.087	0	SOP	Hmel.Hmel211001oG422	0.504	Rim	rim
0	4.30752	0.625	0.081	0	SOP	Hmel.Hmel212001oG261	0.544	peb	peb
0	4.77621	0.848	0.292	0	SOP	Hmel.Hmel212001oG609	0.556	pdm3	pdm3
0	3.0169	0.973	0.39	0	SOP	Hmel.Hmel213001oG762	0.583	insc	insc
0	3.05737	0.871	0.288	0	SOP	Hmel.Hmel213001oG82	0.583		tet
0	3.0489	0.983	0.595	0	SOP	Hmel.Hmel214004oG393	0.388	HnRNP-K	hnrnp-k
0	5.49392	0.558	0.078	0	SOP	Hmel.Hmel215002oG5	0.48		cg4168
0	3.35845	0.628	0.078	0	SOP	Hmel.Hmel217001oG228	0.55		l(1)sc
0	2.555	0.991	0.633	0	SOP	Hmel.Hmel217001oG724	0.358	neur	neur
8.53e-308	2.75026	0.892	0.317	1.23e-303	SOP	Hmel.Hmel205001oG572	0.575	net	net
1.5e-306	2.60834	0.969	0.58	2.16e-302	SOP	Hmel.Hmel213001oG1036	0.389	Graf	arhgap26
1.26e-288	3.54465	0.497	0.057	1.82e-284	SOP	Hmel.Hmel205001oG215	0.44	insb
1.23e-284	2.32226	0.95	0.387	1.78e-280	SOP	Hmel.Hmel218003oG650	0.563	CG33181	cg33181
2.74e-279	2.35095	0.95	0.573	3.96e-275	SOP	Hmel.Hmel209001oG210	0.377	Rlip	rlip
7.06e-269	2.15401	0.989	0.713	1.02e-264	SOP	Hmel.Hmel216002oG51	0.276		eml1
4.21e-268	2.32661	0.98	0.746	6.07e-264	SOP	Hmel.Hmel217001oG739	0.234
9.07e-263	4.53122	0.325	0.017	1.31e-258	SOP	Hmel.Hmel201001oG604	0.308
1.2e-247	1.854	0.977	0.492	1.74e-243	SOP	Hmel.Hmel214004oG90	0.485	mud	mud
3.64e-246	2.23521	0.958	0.66	5.26e-242	SOP	Hmel.Hmel219001oG576	0.298	heca	hdc
3.68e-243	2.11087	0.923	0.408	5.31e-239	SOP	Hmel.Hmel208001oG305	0.515
3.23e-241	2.35945	0.914	0.47	4.66e-237	SOP	Hmel.Hmel201001oG361	0.444	spir	spir
2.34e-238	2.42524	0.647	0.136	3.38e-234	SOP	Hmel.Hmel209001oG379	0.511
7.16e-237	1.96715	0.929	0.403	1.03e-232	SOP	Hmel.Hmel213001oG245	0.526	CG9328	cg9328
1.72e-235	1.98302	0.976	0.526	2.48e-231	SOP	Hmel.Hmel210001oG441	0.45	bib	bib
9.19e-233	4.95628	0.469	0.074	1.33e-228	SOP	Hmel.Hmel211001oG691	0.395	PsGEF	psgef
2.07e-229	1.70826	0.974	0.519	2.99e-225	SOP	Hmel.Hmel205001oG239	0.455	olf413	cg5235
2.2e-226	2.37798	0.741	0.236	3.18e-222	SOP	Hmel.Hmel209001oG164	0.505
7.58e-221	2.92555	0.638	0.158	1.09e-216	SOP	Hmel.Hmel219001oG506	0.48
1.56e-219	1.8146	0.938	0.53	2.24e-215	SOP	Hmel.Hmel218003oG441	0.408	Pif1A	pif1a
9.16e-219	1.65601	0.978	0.557	1.32e-214	SOP	Hmel.Hmel212001oG182	0.421	CG34348	cg34348
1.32e-212	3.43012	0.38	0.043	1.9e-208	SOP	Hmel.Hmel201001oG820	0.337		fatp1
1.22e-211	2.0054	0.961	0.785	1.75e-207	SOP	Hmel.Hmel202001oG74	0.176	CG32137	cg32137
5.18e-206	3.57073	0.344	0.034	7.48e-202	SOP	Hmel.Hmel201001oG634	0.31
2.3e-205	2.84221	0.52	0.103	3.31e-201	SOP	Hmel.Hmel217001oG340	0.417	UQCR-6.4	ccnd2
2.84e-203	2.63825	0.905	0.544	4.1e-199	SOP	Hmel.Hmel207001oG974	0.361	fz2	fz2
3.29e-203	1.71848	0.952	0.564	4.74e-199	SOP	Hmel.Hmel207001oG901	0.388	zuc	pld6
6.82e-194	1.85743	0.922	0.504	9.85e-190	SOP	Hmel.Hmel215003oG355	0.418	IRSp53	irsp53
1.81e-179	1.57627	0.954	0.702	2.61e-175	SOP	Hmel.Hmel206001oG409	0.252	ec	ec
3.48e-166	1.96811	0.671	0.211	5.03e-162	SOP	Hmel.Hmel201001oG263	0.46	stum	stum
5.39e-160	4.98621	0.175	0.005	7.77e-156	SOP	Hmel.Hmel217001oG225	0.17	ase	ase
1.29e-156	1.88005	0.745	0.31	1.86e-152	SOP	Hmel.Hmel215003oG136	0.435	koi	koi
1.62e-153	2.68501	0.62	0.206	2.34e-149	SOP	Hmel.Hmel206001oG108	0.414	mamo	mamo
2.36e-148	1.60981	0.839	0.472	3.41e-144	SOP	Hmel.Hmel215003oG133	0.367	koi	koi
3.7e-144	1.82231	0.724	0.307	5.34e-140	SOP	Hmel.Hmel203003oG50	0.417	CG34133	cg34133
1.53e-138	3.0262	0.371	0.073	2.2e-134	SOP	Hmel.Hmel209001oG165	0.298
4.31e-126	2.24321	0.465	0.127	6.22e-122	SOP	Hmel.Hmel213001oG141	0.338	CG6638	cg6638
2.84e-122	1.8332	0.651	0.257	4.09e-118	SOP	Hmel.Hmel217001oG226	0.394	l(1)sc	l(1)sc
2.12e-120	1.50869	0.665	0.25	3.06e-116	SOP	Hmel.Hmel214004oG313	0.415		cg15890
5.34e-117	4.17629	0.155	0.009	7.71e-113	SOP	Hmel.Hmel217001oG418	0.146		otoplb
3.16e-116	2.19965	0.491	0.153	4.56e-112	SOP	Hmel.Hmel200064oG1	0.338
1.85e-115	3.2352	0.261	0.04	2.68e-111	SOP	Hmel.Hmel220003oG904	0.221	scaf	scaf
4.98e-114	2.63919	0.286	0.049	7.18e-110	SOP	Hmel.Hmel220003oG872	0.237
2.13e-110	1.6385	0.708	0.326	3.07e-106	SOP	Hmel.Hmel219001oG657	0.382		cg6142
1.48e-108	1.59404	0.509	0.162	2.14e-104	SOP	Hmel.Hmel216002oG578	0.347	TTLL15	ttll15
1.81e-108	1.82736	0.55	0.198	2.61e-104	SOP	Hmel.Hmel219001oG639	0.352	Cda4	cda4
9.75e-101	1.54039	0.625	0.262	1.41e-96	SOP	Hmel.Hmel208001oG304	0.363
2.45e-94	1.53043	0.868	0.679	3.54e-90	SOP	Hmel.Hmel205001oG198	0.189	fz4	fz4
3.88e-94	1.94316	0.341	0.082	5.59e-90	SOP	Hmel.Hmel209001oG387	0.259		txndc12
5.66e-93	1.65167	0.55	0.219	8.17e-89	SOP	Hmel.Hmel203003oG37	0.331	Sccpdh1	sccpdh1
6.65e-92	1.62058	0.741	0.443	9.59e-88	SOP	Hmel.Hmel221001oG828	0.298	miple1	miple1
1.58e-88	2.20597	0.833	0.673	2.28e-84	SOP	Hmel.Hmel215003oG147	0.16		socs2
7.32e-87	2.65507	0.242	0.046	1.06e-82	SOP	Hmel.Hmel201001oG23	0.196
1.08e-84	1.66484	0.594	0.282	1.56e-80	SOP	Hmel.Hmel221001oG480	0.312	CG13293	cg13293
4.71e-83	1.53346	0.589	0.272	6.79e-79	SOP	Hmel.Hmel211001oG690	0.317
3.2e-81	2.28518	0.274	0.063	4.61e-77	SOP	Hmel.Hmel219002oG2	0.211	bdl	bdl
3.24e-81	4.48931	0.12	0.009	4.68e-77	SOP	Hmel.Hmel209001oG261	0.111		cua3a
4.48e-81	1.87254	0.452	0.167	6.46e-77	SOP	Hmel.Hmel201001oG768	0.285	Nha1	nha1
7.44e-80	1.98153	0.329	0.091	1.07e-75	SOP	Hmel.Hmel217001oG384	0.238
8.33e-77	1.53943	0.582	0.283	1.2e-72	SOP	Hmel.Hmel209001oG171	0.299
1.56e-69	1.80782	0.37	0.126	2.25e-65	SOP	Hmel.Hmel215003oG349	0.244	CG9896	cg9896
4.75e-68	1.51067	0.763	0.498	6.85e-64	SOP	Hmel.Hmel209001oG148	0.265	trh	trh
1.78e-65	2.84854	0.147	0.021	2.57e-61	SOP	Hmel.Hmel201001oG364	0.126
4.67e-64	2.35961	0.222	0.052	6.74e-60	SOP	Hmel.Hmel208001oG102	0.17
1.44e-61	2.00356	0.194	0.04	2.08e-57	SOP	Hmel.Hmel215003oG273	0.154
2.77e-61	1.72886	0.327	0.109	4e-57	SOP	Hmel.Hmel220003oG82	0.218	GstE2	gste1
3.18e-61	2.16376	0.226	0.055	4.58e-57	SOP	Hmel.Hmel200005oG4	0.171
9.83e-59	1.9403	0.254	0.071	1.42e-54	SOP	Hmel.Hmel203003oG33	0.183		cg8679
3.18e-58	1.88928	0.282	0.087	4.59e-54	SOP	Hmel.Hmel221001oG307	0.195	sca	sca
2.05e-56	2.07141	0.427	0.19	2.96e-52	SOP	Hmel.Hmel202001oG334	0.237
8.9e-53	1.81445	0.29	0.098	1.28e-48	SOP	Hmel.Hmel213001oG376	0.192	dib	dib
1.13e-51	2.19726	0.188	0.045	1.63e-47	SOP	Hmel.Hmel221001oG534	0.143
1.38e-51	2.00872	0.243	0.073	1.99e-47	SOP	Hmel.Hmel201001oG367	0.17
3.09e-50	2.47086	0.144	0.027	4.45e-46	SOP	Hmel.Hmel202001oG636	0.117		cogs
6.79e-50	2.19558	0.179	0.042	9.8e-46	SOP	Hmel.Hmel202001oG75	0.137	Ccdc114	cg14905
1.82e-48	1.89888	0.349	0.146	2.63e-44	SOP	Hmel.Hmel212001oG995	0.203	Myo61F	myo61f
1.9e-48	1.88447	0.384	0.173	2.74e-44	SOP	Hmel.Hmel220003oG121	0.211	Doc3	doc2
5.86e-47	1.72309	0.18	0.044	8.45e-43	SOP	Hmel.Hmel209001oG380	0.136
4.17e-46	5.87074	0.043	0.001	6.02e-42	SOP	Hmel.Hmel212001oG605	0.042
4.69e-46	1.58818	0.699	0.555	6.77e-42	SOP	Hmel.Hmel215003oG106	0.144	wash	washc1
1.48e-45	1.79553	0.469	0.262	2.13e-41	SOP	Hmel.Hmel221001oG450	0.207	Sh	sh
3.23e-42	2.04535	0.167	0.042	4.66e-38	SOP	Hmel.Hmel202001oG609	0.125

## Sheet: Scale-building
p_val	avg_log2FC	pct.1	pct.2	p_val_adj	cluster	gene	pct.d	Dmel_code	UniProt_ID
0	4.04524	0.573	0.074	0	scale-building	Hmel.Hmel201001oG1020	0.499	CG33310	nrv2
0	3.81568	0.556	0.059	0	scale-building	Hmel.Hmel201001oG1036	0.497		mal-a8
0	4.1827	0.614	0.04	0	scale-building	Hmel.Hmel201001oG1037	0.574
0	3.32096	0.82	0.19	0	scale-building	Hmel.Hmel201001oG1041	0.63	loaf	cg6024
0	3.35851	0.758	0.104	0	scale-building	Hmel.Hmel201001oG401	0.654
0	5.95458	0.775	0.038	0	scale-building	Hmel.Hmel201001oG512	0.737	qua	qua
0	4.68538	0.867	0.05	0	scale-building	Hmel.Hmel201001oG627	0.817	Phlpp	phlpp
0	3.80351	0.869	0.191	0	scale-building	Hmel.Hmel202001oG271	0.678	CG45065	cg45065
0	6.07265	0.885	0.058	0	scale-building	Hmel.Hmel202001oG385	0.827	CG14395	cg14395
0	4.1367	0.802	0.174	0	scale-building	Hmel.Hmel202001oG592	0.628	schlank	schlank
0	2.869	0.909	0.172	0	scale-building	Hmel.Hmel203003oG18	0.737	Cad89D	cad89d
0	3.40236	0.786	0.209	0	scale-building	Hmel.Hmel204001oG388	0.577
0	3.76621	0.817	0.109	0	scale-building	Hmel.Hmel204001oG396	0.708
0	4.21696	0.797	0.108	0	scale-building	Hmel.Hmel204001oG403	0.689	Aldh	aldh
0	3.90624	0.955	0.438	0	scale-building	Hmel.Hmel204001oG67	0.517	CG42327	cg42327
0	5.72876	0.851	0.079	0	scale-building	Hmel.Hmel205001oG121	0.772
0	8.2857	0.678	0.003	0	scale-building	Hmel.Hmel205001oG125	0.675
0	3.62868	0.704	0.107	0	scale-building	Hmel.Hmel205001oG157	0.597		slc25a16
0	2.14632	0.976	0.497	0	scale-building	Hmel.Hmel205001oG239	0.479	olf413	cg5235
0	3.41835	0.91	0.279	0	scale-building	Hmel.Hmel205001oG396	0.631	CG30460	cg30460
0	3.64315	0.844	0.154	0	scale-building	Hmel.Hmel205001oG426	0.69	CG9265	cg9265
0	2.63707	0.918	0.286	0	scale-building	Hmel.Hmel205001oG586	0.632		sh2d4b
0	3.42666	0.752	0.214	0	scale-building	Hmel.Hmel206001oG296	0.538	qless	qless
0	3.86374	0.661	0.099	0	scale-building	Hmel.Hmel206001oG332	0.562	CG5191	cg5191
0	4.66257	0.634	0.073	0	scale-building	Hmel.Hmel206001oG345	0.561	CG13954	cg13954
0	2.96682	0.987	0.428	0	scale-building	Hmel.Hmel206001oG478	0.559	tmod	tmod
0	6.42253	0.74	0.079	0	scale-building	Hmel.Hmel206001oG497	0.661
0	5.24192	0.534	0.041	0	scale-building	Hmel.Hmel206001oG506	0.493	CG32052	cg32052
0	5.42094	0.593	0.062	0	scale-building	Hmel.Hmel207001oG189	0.531	flz	flz
0	1.77033	0.984	0.389	0	scale-building	Hmel.Hmel207001oG195	0.595	Hr3	hr3
0	2.54582	0.991	0.428	0	scale-building	Hmel.Hmel207001oG199	0.563	Np	np
0	2.69595	0.935	0.371	0	scale-building	Hmel.Hmel207001oG330	0.564	pwn	pwn
0	3.31321	0.906	0.307	0	scale-building	Hmel.Hmel207001oG364	0.599	Pgant1	pgant1
0	6.21094	0.623	0.031	0	scale-building	Hmel.Hmel207001oG413	0.592	Tre1	tre1
0	3.36998	0.957	0.287	0	scale-building	Hmel.Hmel207001oG605	0.67	pip	pip
0	5.17991	0.818	0.048	0	scale-building	Hmel.Hmel207001oG621	0.77	CG13196
0	7.57667	0.854	0.019	0	scale-building	Hmel.Hmel207001oG835	0.835	CG6216
0	7.02647	0.496	0.006	0	scale-building	Hmel.Hmel207001oG836	0.49		cg6216
0	2.92183	0.961	0.357	0	scale-building	Hmel.Hmel209001oG214	0.604	Spn100A	spn100a
0	3.9843	0.763	0.161	0	scale-building	Hmel.Hmel209001oG215	0.602
0	7.7619	0.835	0.02	0	scale-building	Hmel.Hmel209001oG223	0.815
0	6.35886	0.983	0.209	0	scale-building	Hmel.Hmel209001oG229	0.774	Jupiter	jupiter
0	3.70183	0.831	0.25	0	scale-building	Hmel.Hmel209001oG285	0.581	shd	shd
0	3.35247	0.693	0.156	0	scale-building	Hmel.Hmel209001oG433	0.537
0	3.01987	0.784	0.232	0	scale-building	Hmel.Hmel209001oG479	0.552	mas	mas
0	6.37082	1	0.173	0	scale-building	Hmel.Hmel209001oG81	0.827	ss	ss
0	4.80769	0.906	0.32	0	scale-building	Hmel.Hmel210001oG1074	0.586
0	6.28763	0.75	0.119	0	scale-building	Hmel.Hmel210001oG148	0.631	Mco1	mco1
0	5.13752	0.596	0.089	0	scale-building	Hmel.Hmel210001oG325	0.507	spz6	spz6
0	3.77905	0.598	0.057	0	scale-building	Hmel.Hmel210001oG683	0.541	CG5381
0	2.47577	0.903	0.337	0	scale-building	Hmel.Hmel210001oG780	0.566		myo3a
0	4.71943	0.564	0.035	0	scale-building	Hmel.Hmel210001oG798	0.529		dip-alpha
0	4.20188	0.685	0.056	0	scale-building	Hmel.Hmel210001oG878	0.629	CG15239	cg15239
0	5.32184	0.81	0.046	0	scale-building	Hmel.Hmel211001oG19	0.764	Cad96Cb	cad96cb
0	5.62378	0.611	0.043	0	scale-building	Hmel.Hmel212001oG239	0.568
0	2.31463	0.998	0.395	0	scale-building	Hmel.Hmel212001oG397	0.603	Rhp	rhp
0	2.87742	0.75	0.189	0	scale-building	Hmel.Hmel212001oG791	0.561
0	3.32919	0.607	0.108	0	scale-building	Hmel.Hmel212001oG910	0.499
0	4.24697	0.55	0.04	0	scale-building	Hmel.Hmel212001oG911	0.51
0	3.2122	0.899	0.146	0	scale-building	Hmel.Hmel212001oG940	0.753	CG45263	cg45263
0	6.41193	0.986	0.177	0	scale-building	Hmel.Hmel212001oG980	0.809	CG13124	cg13124
0	6.10953	0.656	0.022	0	scale-building	Hmel.Hmel212001oG981	0.634
0	2.86464	0.894	0.322	0	scale-building	Hmel.Hmel212001oG984	0.572	Nprl2	nprl2
0	5.6584	0.77	0.24	0	scale-building	Hmel.Hmel213001oG118	0.53	jv	jv
0	3.44571	0.888	0.426	0	scale-building	Hmel.Hmel213001oG125	0.462	MCU	mcu
0	2.56526	0.919	0.242	0	scale-building	Hmel.Hmel213001oG325	0.677	Blimp-1	blimp-1
0	3.68142	0.528	0.054	0	scale-building	Hmel.Hmel213001oG449	0.474
0	4.83715	0.677	0.052	0	scale-building	Hmel.Hmel213001oG624	0.625	NT1	nt1
0	3.74901	0.534	0.076	0	scale-building	Hmel.Hmel213001oG76	0.458	Pdss2	pdss2
0	3.72356	0.855	0.137	0	scale-building	Hmel.Hmel214004oG332	0.718	sha	sha
0	3.99282	0.91	0.176	0	scale-building	Hmel.Hmel214004oG334	0.734		sha
0	4.15446	0.97	0.493	0	scale-building	Hmel.Hmel214004oG86	0.477	Hil	hil
0	6.53885	0.507	0.027	0	scale-building	Hmel.Hmel214004oG89	0.48
0	3.54258	0.958	0.382	0	scale-building	Hmel.Hmel215003oG20	0.576
0	5.18253	0.83	0.144	0	scale-building	Hmel.Hmel215003oG362	0.686	ect	ect
0	2.4714	0.869	0.277	0	scale-building	Hmel.Hmel215003oG56	0.592	mwh	mwh
0	1.76693	0.927	0.155	0	scale-building	Hmel.Hmel216002oG153	0.772	cyr	cyr
0	5.6761	0.705	0.062	0	scale-building	Hmel.Hmel216002oG163	0.643	moody	moody
0	5.54248	0.694	0.128	0	scale-building	Hmel.Hmel216002oG164	0.566		cg4313
0	4.30712	0.731	0.068	0	scale-building	Hmel.Hmel216002oG345	0.663	CG17572	cg17572
0	3.63742	0.673	0.098	0	scale-building	Hmel.Hmel216002oG402	0.575
0	3.63544	0.698	0.117	0	scale-building	Hmel.Hmel217001oG65	0.581	CG32036	cg32036
0	3.97154	0.524	0.04	0	scale-building	Hmel.Hmel217001oG750	0.484	CG12917	cg14120
0	7.08379	0.957	0.041	0	scale-building	Hmel.Hmel217001oG80	0.916	CG13532
0	4.40799	1	0.372	0	scale-building	Hmel.Hmel218003oG314	0.628	cpo	cpo
0	6.14949	1	0.111	0	scale-building	Hmel.Hmel218003oG779	0.889	sv	sv
0	6.48299	0.86	0.052	0	scale-building	Hmel.Hmel219001oG125	0.808	Osi4
0	4.79241	0.802	0.208	0	scale-building	Hmel.Hmel219001oG374	0.594	Skel	skeletor
0	3.83581	0.621	0.07	0	scale-building	Hmel.Hmel219001oG380	0.551
0	3.61605	0.595	0.065	0	scale-building	Hmel.Hmel219001oG500	0.53	blot
0	3.9931	0.881	0.178	0	scale-building	Hmel.Hmel219001oG589	0.703	Cad88C	cad88c
0	7.19679	0.631	0.013	0	scale-building	Hmel.Hmel219001oG673	0.618		cg6733
0	3.99444	0.821	0.111	0	scale-building	Hmel.Hmel219002oG8	0.71
0	3.85418	0.775	0.123	0	scale-building	Hmel.Hmel220003oG353	0.652
0	5.09002	0.711	0.052	0	scale-building	Hmel.Hmel220003oG90	0.659	CG7991	cg7991
0	4.2297	0.753	0.086	0	scale-building	Hmel.Hmel221001oG151	0.667	Cyp303a1	cyp303a1
0	5.05745	0.576	0.032	0	scale-building	Hmel.Hmel221001oG246	0.544
4.46e-298	2.13517	0.913	0.384	6.43e-294	scale-building	Hmel.Hmel216002oG72	0.529
2.76e-297	2.36686	0.884	0.378	3.98e-293	scale-building	Hmel.Hmel213001oG298	0.506	Timp
3.63e-295	2.11565	0.871	0.328	5.23e-291	scale-building	Hmel.Hmel207001oG536	0.543	CG32066	cg32066

## Sheet: Socket-building
p_val	avg_log2FC	pct.1	pct.2	p_val_adj	cluster	gene	pct.d	Dmel_code	UniProt_ID
0	5.38992	1	0.438	0	socket-buliding	Hmel.Hmel201001oG21	0.562	nrm	nrm
0	5.24913	0.931	0.105	0	socket-buliding	Hmel.Hmel201001oG412	0.826	Su(H)	su(h)
0	4.62336	0.748	0.061	0	socket-buliding	Hmel.Hmel203003oG270	0.687	tau	tau
0	5.69931	0.659	0.051	0	socket-buliding	Hmel.Hmel211001oG766	0.608	CG12990	cg32645
0	3.815	1	0.374	0	socket-buliding	Hmel.Hmel212001oG165	0.626	Sox15	sox15
0	4.36107	0.686	0.062	0	socket-buliding	Hmel.Hmel212001oG505	0.624
0	4.71132	0.595	0.048	0	socket-buliding	Hmel.Hmel213001oG837	0.547	CG5731	cg5731
0	4.51106	0.84	0.107	0	socket-buliding	Hmel.Hmel216002oG388	0.733
0	6.42136	0.709	0.019	0	socket-buliding	Hmel.Hmel220003oG852	0.69	CG4020	far1
0	4.93401	0.954	0.177	0	socket-buliding	Hmel.Hmel221001oG402	0.777
0	4.66981	0.673	0.054	0	socket-buliding	Hmel.Hmel221001oG403	0.619		cg10467
1.28e-307	3.6321	0.97	0.227	1.84e-303	socket-buliding	Hmel.Hmel216002oG153	0.743	cyr	cyr
5.79e-294	3.46409	0.977	0.324	8.35e-290	socket-buliding	Hmel.Hmel213001oG45	0.653		unc-5
9.49e-293	4.27898	0.991	0.435	1.37e-288	socket-buliding	Hmel.Hmel210001oG30	0.556	nahoda	nahoda
3.35e-280	4.58155	0.442	0.028	4.83e-276	socket-buliding	Hmel.Hmel220003oG670	0.414		cg15556
7.79e-269	4.11029	1	0.712	1.12e-264	socket-buliding	Hmel.Hmel213001oG88	0.288	ko	ko
3.2e-258	3.25853	0.995	0.618	4.62e-254	socket-buliding	Hmel.Hmel210001oG1082	0.377	hpo	stk3
3.63e-248	7.33076	0.419	0.032	5.24e-244	socket-buliding	Hmel.Hmel210001oG44	0.387		tret1
8.33e-239	4.25676	0.863	0.268	1.2e-234	socket-buliding	Hmel.Hmel213001oG51	0.595	unc-5	unc-5
1.22e-238	2.6872	1	0.835	1.76e-234	socket-buliding	Hmel.Hmel201001oG157	0.165	Cbl	cbl
1.4e-233	3.70349	0.881	0.279	2.03e-229	socket-buliding	Hmel.Hmel218003oG716	0.602
3.45e-231	4.59616	0.371	0.024	4.98e-227	socket-buliding	Hmel.Hmel212001oG842	0.347	Septin4	Septin4
2.72e-229	3.8632	0.995	0.838	3.92e-225	socket-buliding	Hmel.Hmel220003oG836	0.157		cg16791
6.55e-221	5.50188	0.334	0.02	9.45e-217	socket-buliding	Hmel.Hmel210001oG45	0.314
3.15e-220	3.746	0.931	0.379	4.55e-216	socket-buliding	Hmel.Hmel213001oG505	0.552	CCAP-R	ccap-r
6.74e-219	2.14117	0.959	0.267	9.72e-215	socket-buliding	Hmel.Hmel201001oG360	0.692
1.87e-209	5.53802	0.515	0.071	2.7e-205	socket-buliding	Hmel.Hmel210001oG46	0.444		tret1
1.09e-206	5.05518	0.293	0.015	1.57e-202	socket-buliding	Hmel.Hmel213001oG83	0.278	spz5	spz5
1.39e-200	3.07545	0.993	0.782	2.01e-196	socket-buliding	Hmel.Hmel220003oG84	0.211	Hecw	cg42797
6.94e-199	3.98515	0.888	0.416	1e-194	socket-buliding	Hmel.Hmel215003oG412	0.472
1.61e-194	2.36571	1	0.691	2.32e-190	socket-buliding	Hmel.Hmel211001oG458	0.309	tyn	tyn
1.99e-194	2.93037	0.732	0.179	2.87e-190	socket-buliding	Hmel.Hmel218003oG717	0.553	CRMP	crmp
1.05e-193	2.04404	1	0.784	1.52e-189	socket-buliding	Hmel.Hmel203003oG281	0.216	mey	neo
9.71e-190	2.18911	0.986	0.602	1.4e-185	socket-buliding	Hmel.Hmel211001oG246	0.384	ttk	ttk
5.65e-187	3.23088	0.902	0.432	8.15e-183	socket-buliding	Hmel.Hmel201001oG350	0.47	trn	trn
1.85e-185	2.42854	1	0.952	2.67e-181	socket-buliding	Hmel.Hmel216002oG304	0.048	ASPP	aspp
1.15e-180	2.20124	0.989	0.696	1.66e-176	socket-buliding	Hmel.Hmel216002oG54	0.293
5.31e-180	2.17961	0.993	0.766	7.67e-176	socket-buliding	Hmel.Hmel218003oG109	0.227	CG15365
6.48e-180	3.88949	0.371	0.036	9.35e-176	socket-buliding	Hmel.Hmel203003oG269	0.335
1.32e-178	2.07862	0.991	0.609	1.9e-174	socket-buliding	Hmel.Hmel209001oG484	0.382	nab	nab
5.34e-178	2.34378	0.712	0.159	7.71e-174	socket-buliding	Hmel.Hmel209001oG379	0.553
6.62e-177	4.35507	0.304	0.022	9.56e-173	socket-buliding	Hmel.Hmel202001oG423	0.282	CG18586	luci
1.27e-174	2.4118	0.838	0.25	1.84e-170	socket-buliding	Hmel.Hmel203003oG18	0.588	Cad89D	cad89d
9.64e-173	4.27966	0.49	0.079	1.39e-168	socket-buliding	Hmel.Hmel219001oG17	0.411	CG11498	cg11498
8.19e-170	3.02741	0.572	0.112	1.18e-165	socket-buliding	Hmel.Hmel216002oG390	0.46	Cph	cg9650
1.09e-169	6.03107	0.217	0.009	1.58e-165	socket-buliding	Hmel.Hmel207001oG924	0.208
2.34e-169	4.21504	0.265	0.016	3.37e-165	socket-buliding	Hmel.Hmel213001oG579	0.249
1.9e-165	1.8325	0.998	0.713	2.74e-161	socket-buliding	Hmel.Hmel206001oG409	0.285	ec	ec
1.23e-158	1.83366	0.993	0.619	1.78e-154	socket-buliding	Hmel.Hmel205001oG280	0.374	RapGAP1	rapgap1
9.24e-158	3.22709	0.503	0.09	1.33e-153	socket-buliding	Hmel.Hmel220003oG240	0.413
7.83e-157	4.66719	0.508	0.098	1.13e-152	socket-buliding	Hmel.Hmel213001oG578	0.41	Grip	grip
1.09e-154	5.33584	0.307	0.029	1.57e-150	socket-buliding	Hmel.Hmel207001oG925	0.278
2.65e-151	4.02204	0.531	0.109	3.82e-147	socket-buliding	Hmel.Hmel215003oG294	0.422	yellow-e	yellow-e
3.19e-148	4.66829	0.249	0.017	4.61e-144	socket-buliding	Hmel.Hmel219001oG18	0.232		cg13321
2.2e-147	1.8417	0.984	0.845	3.18e-143	socket-buliding	Hmel.Hmel220003oG201	0.139	CLIP-190	clip-190
4.01e-145	3.46457	0.366	0.046	5.79e-141	socket-buliding	Hmel.Hmel206001oG941	0.32
5.69e-144	3.33807	0.453	0.077	8.21e-140	socket-buliding	Hmel.Hmel202001oG273	0.376	CG9514	cg9514
6.06e-144	2.66101	0.915	0.578	8.74e-140	socket-buliding	Hmel.Hmel219001oG281	0.337	CG11147	cg11147
1.58e-143	2.36942	0.872	0.415	2.28e-139	socket-buliding	Hmel.Hmel213001oG426	0.457
1.98e-143	1.69613	0.998	0.838	2.86e-139	socket-buliding	Hmel.Hmel220003oG328	0.16	Eip75B	e75
5.08e-140	2.04338	0.833	0.327	7.33e-136	socket-buliding	Hmel.Hmel216002oG452	0.506		arhgap4
9.22e-140	2.25882	0.67	0.182	1.33e-135	socket-buliding	Hmel.Hmel219001oG506	0.488
7.59e-139	3.62829	0.334	0.04	1.1e-134	socket-buliding	Hmel.Hmel209001oG380	0.294
2.74e-138	2.74529	0.723	0.249	3.96e-134	socket-buliding	Hmel.Hmel220003oG150	0.474	corn	corn
1.03e-136	2.2423	0.883	0.456	1.49e-132	socket-buliding	Hmel.Hmel213001oG427	0.427	Zasp52	zasp52
3.4e-136	1.77826	0.792	0.257	4.9e-132	socket-buliding	Hmel.Hmel214004oG334	0.535		sha
4.12e-135	3.99162	0.364	0.05	5.94e-131	socket-buliding	Hmel.Hmel201001oG540	0.314	mid	mid
2.63e-134	2.74216	0.499	0.099	3.8e-130	socket-buliding	Hmel.Hmel215003oG87	0.4
1.34e-133	1.61146	0.911	0.392	1.94e-129	socket-buliding	Hmel.Hmel210001oG780	0.519		myo3a
6.14e-132	1.52385	0.995	0.934	8.86e-128	socket-buliding	Hmel.Hmel212001oG102	0.061	shot	shot
1.42e-131	1.91946	0.92	0.559	2.04e-127	socket-buliding	Hmel.Hmel210001oG1051	0.361	conu	conu
2.96e-130	2.71766	0.465	0.087	4.27e-126	socket-buliding	Hmel.Hmel209001oG387	0.378		txndc12
2.93e-128	1.72972	0.968	0.83	4.23e-124	socket-buliding	Hmel.Hmel205001oG36	0.138	dgo	dgo
3.87e-126	1.56322	0.744	0.216	5.58e-122	socket-buliding	Hmel.Hmel214004oG332	0.528	sha	sha
1.37e-124	3.46688	0.316	0.04	1.98e-120	socket-buliding	Hmel.Hmel212001oG819	0.276	Duox	duox
3.44e-124	1.53044	1	0.982	4.96e-120	socket-buliding	Hmel.Hmel220003oG342	0.018	tnc	tnc
2.7e-122	2.39187	0.677	0.236	3.9e-118	socket-buliding	Hmel.Hmel216002oG382	0.441
1.5e-121	4.79107	0.158	0.006	2.17e-117	socket-buliding	Hmel.Hmel201001oG22	0.152
2.51e-120	2.63932	0.906	0.482	3.62e-116	socket-buliding	Hmel.Hmel201001oG305	0.424	rau	rau
6.06e-119	4.65723	0.341	0.052	8.75e-115	socket-buliding	Hmel.Hmel203003oG485	0.289	CG12783	cg31106
5.05e-118	2.06581	0.883	0.534	7.29e-114	socket-buliding	Hmel.Hmel219001oG587	0.349		ptpn13
1.61e-117	1.6722	0.931	0.626	2.33e-113	socket-buliding	Hmel.Hmel202001oG394	0.305	CG12075	cg12075
2.16e-117	3.18574	0.478	0.109	3.11e-113	socket-buliding	Hmel.Hmel206001oG520	0.369	Ance-3	ance-3
1.4e-114	1.60207	0.957	0.76	2.02e-110	socket-buliding	Hmel.Hmel209001oG383	0.197	pyd	pyd
1.05e-113	1.55837	0.913	0.495	1.51e-109	socket-buliding	Hmel.Hmel201001oG361	0.418	spir	spir
1.16e-113	3.3012	0.524	0.14	1.68e-109	socket-buliding	Hmel.Hmel218003oG337	0.384		cg8654
1.12e-111	2.17126	0.931	0.631	1.62e-107	socket-buliding	Hmel.Hmel218003oG77	0.3	CG6040	cg6040
2.26e-109	2.74608	0.604	0.197	3.26e-105	socket-buliding	Hmel.Hmel220003oG49	0.407	CG17544	cg17544
2.59e-109	1.51406	0.787	0.333	3.73e-105	socket-buliding	Hmel.Hmel220003oG713	0.454	CG17211	cg17211
1.05e-107	2.63065	0.487	0.12	1.52e-103	socket-buliding	Hmel.Hmel207001oG534	0.367
2.24e-107	3.06062	0.302	0.042	3.23e-103	socket-buliding	Hmel.Hmel205001oG692	0.26
4.01e-106	1.60119	0.918	0.567	5.79e-102	socket-buliding	Hmel.Hmel207001oG832	0.351	emc	emc
3.16e-103	1.60994	0.943	0.643	4.56e-99	socket-buliding	Hmel.Hmel217001oG314	0.3	Ten-a	ten-a
4.08e-100	1.61261	0.908	0.667	5.89e-96	socket-buliding	Hmel.Hmel216002oG566	0.241	FucT6	fuct6
1.38e-97	4.98679	0.121	0.004	1.99e-93	socket-buliding	Hmel.Hmel212001oG16	0.117		tryp
3.64e-96	2.76109	0.384	0.08	5.26e-92	socket-buliding	Hmel.Hmel206001oG436	0.304
1.47e-95	1.84232	0.975	0.839	2.12e-91	socket-buliding	Hmel.Hmel217001oG584	0.136	Prosap	prosap
8.07e-93	1.61987	0.929	0.672	1.16e-88	socket-buliding	Hmel.Hmel211001oG679	0.257	CG43861	cg43861
3.13e-92	2.83139	0.476	0.133	4.52e-88	socket-buliding	Hmel.Hmel204001oG88	0.343		cg10026
4.01e-92	1.92002	0.856	0.572	5.79e-88	socket-buliding	Hmel.Hmel201001oG413	0.284	mus201	mus201
