# Supplementary material for: Lepidopteran scale cells derive from sensory organ precursors through a canonical lineage
Source: Development. 2025 Mar 7;152(5):DEV204501. doi: 10.1242/dev.204501 (PMC11925400; doi:10.1242/dev.204501)
Supplement: Table S2. Top differentially expressed genes within each subcluster in subsetted nuclei within the Seurat object. [file develop-152-204501-TableS2.xlsx]

## Sheet: A
p_val	avg_log2FC	pct.1	pct.2	p_val_adj	cluster	gene	pct.d	Dmel_code	UniProt_ID
0	10.0728	1	0.006	0	a	Hmel.Hmel201001oG383	0.994		cp66
0	6.50606	0.996	0.057	0	a	Hmel.Hmel202001oG306	0.939		pcp
0	9.42143	0.814	0.002	0	a	Hmel.Hmel207001oG745	0.812
0	8.41428	0.983	0.009	0	a	Hmel.Hmel207001oG748	0.974
0	9.78095	0.992	0.004	0	a	Hmel.Hmel218003oG206	0.988
1.66e-290	6.51113	1	0.095	2.24e-286	a	Hmel.Hmel207001oG135	0.905
1.13e-267	4.962	0.932	0.072	1.53e-263	a	Hmel.Hmel200103oG1	0.86
5.09e-223	5.3994	0.819	0.067	6.86e-219	a	Hmel.Hmel202001oG334	0.752
1.44e-221	5.00303	0.759	0.049	1.94e-217	a	Hmel.Hmel214004oG266	0.71
1.18e-212	4.99609	0.747	0.051	1.59e-208	a	Hmel.Hmel218003oG725	0.696	Ank	ank2
1.9e-199	5.86244	1	0.245	2.56e-195	a	Hmel.Hmel207001oG134	0.755	CG8736
2.38e-186	3.80351	1	0.285	3.21e-182	a	Hmel.Hmel207001oG747	0.715
1.7e-179	3.5242	0.827	0.095	2.29e-175	a	Hmel.Hmel200064oG1	0.732
1.55e-173	3.8647	0.764	0.081	2.09e-169	a	Hmel.Hmel201001oG489	0.683	CG10026	cg10026
5.66e-171	3.5713	0.89	0.148	7.62e-167	a	Hmel.Hmel213001oG691	0.742
1.15e-169	3.69953	1	0.34	1.55e-165	a	Hmel.Hmel207001oG250	0.66
3.48e-169	7.6576	0.405	0.003	4.69e-165	a	Hmel.Hmel213001oG358	0.402		cp12
3.28e-167	3.41755	0.937	0.182	4.42e-163	a	Hmel.Hmel213001oG351	0.755
6.43e-166	5.62674	0.456	0.01	8.67e-162	a	Hmel.Hmel202001oG338	0.446	sals	sals
5.32e-161	5.83075	0.447	0.011	7.17e-157	a	Hmel.Hmel207001oG749	0.436
6.31e-161	5.76036	0.447	0.011	8.51e-157	a	Hmel.Hmel216002oG223	0.436	Cpr100A	cpr100a
1.66e-160	4.65831	0.641	0.056	2.23e-156	a	Hmel.Hmel213001oG332	0.585		lcp1
1.18e-154	4.13566	0.696	0.076	1.6e-150	a	Hmel.Hmel220003oG403	0.62	Cht10	cht10
6.67e-149	3.85347	0.671	0.072	8.99e-145	a	Hmel.Hmel207001oG727	0.599
9.88e-147	3.20075	1	0.561	1.33e-142	a	Hmel.Hmel209001oG83	0.439
2.41e-145	3.27266	0.928	0.247	3.24e-141	a	Hmel.Hmel221001oG480	0.681	CG13293	cg13293
8.25e-139	3.84235	0.966	0.41	1.11e-134	a	Hmel.Hmel218003oG668	0.556	bt	bt
2.58e-138	3.17232	0.861	0.181	3.48e-134	a	Hmel.Hmel207001oG509	0.68
6.05e-133	3.25632	0.89	0.23	8.15e-129	a	Hmel.Hmel221001oG208	0.66	Ae2	cg8177
1.82e-131	8.39844	0.304	0.001	2.45e-127	a	Hmel.Hmel219001oG679	0.303		tryc
2.82e-131	4.10746	0.54	0.045	3.8e-127	a	Hmel.Hmel208001oG74	0.495
2.44e-129	2.79819	0.979	0.378	3.3e-125	a	Hmel.Hmel207001oG724	0.601
1.3e-125	2.40952	0.992	0.264	1.75e-121	a	Hmel.Hmel207001oG742	0.728
1.35e-124	2.96209	0.84	0.184	1.82e-120	a	Hmel.Hmel201001oG263	0.656	stum	stum
1.47e-124	2.63656	1	0.499	1.99e-120	a	Hmel.Hmel207001oG249	0.501		pcp52
1.2e-122	2.93979	0.983	0.521	1.62e-118	a	Hmel.Hmel221001oG875	0.462	Fhos	fhos
1.42e-121	7.5736	0.304	0.003	1.92e-117	a	Hmel.Hmel210001oG602	0.301
1.58e-121	3.32911	0.713	0.119	2.12e-117	a	Hmel.Hmel202001oG88	0.594	CG14439	cg14439
3.41e-120	2.99932	0.814	0.179	4.6e-116	a	Hmel.Hmel205001oG597	0.635		gst2
2.51e-119	2.43892	1	0.837	3.38e-115	a	Hmel.Hmel217001oG739	0.163
5.9e-119	2.36835	0.996	0.718	7.95e-115	a	Hmel.Hmel208001oG73	0.278	CG12540	cg12540
7.47e-115	3.2429	0.705	0.122	1.01e-110	a	Hmel.Hmel211001oG469	0.583
8.6e-114	2.62271	0.924	0.321	1.16e-109	a	Hmel.Hmel209001oG164	0.603
5.18e-113	5.22402	0.414	0.026	6.98e-109	a	Hmel.Hmel202001oG348	0.388	aspr	cg9572
7.52e-113	2.5293	0.962	0.434	1.01e-108	a	Hmel.Hmel218003oG163	0.528
1.66e-112	2.34704	0.983	0.344	2.24e-108	a	Hmel.Hmel215003oG330	0.639	Mur89F	mur89f
1.26e-111	2.86753	0.789	0.172	1.7e-107	a	Hmel.Hmel208001oG308	0.617
2.25e-110	7.11086	0.266	0.002	3.03e-106	a	Hmel.Hmel201001oG378	0.264		cu198
4.14e-109	1.98995	0.966	0.26	5.59e-105	a	Hmel.Hmel207001oG701	0.706
4.24e-109	3.99643	0.586	0.084	5.71e-105	a	Hmel.Hmel207001oG532	0.502

## Sheet: B
p_val	avg_log2FC	pct.1	pct.2	p_val_adj	cluster	gene	pct.d	Dmel_code	UniProt_ID
5.66e-128	4.14551	0.811	0.108	7.64e-124	b	Hmel.Hmel206001oG738	0.703
7.14e-126	4.71086	0.959	0.222	9.62e-122	b	Hmel.Hmel210001oG962	0.737	ken	ken1
2.48e-98	3.18453	0.885	0.196	3.34e-94	b	Hmel.Hmel217001oG226	0.689	l(1)sc	l(1)sc
1.09e-96	3.33055	0.892	0.227	1.48e-92	b	Hmel.Hmel205001oG113	0.665
1.59e-83	4.39788	0.351	0.02	2.15e-79	b	Hmel.Hmel210001oG963	0.331
1.58e-82	2.54397	1	0.371	2.13e-78	b	Hmel.Hmel215003oG330	0.629	Mur89F	mur89f
2.81e-81	2.30713	0.993	0.347	3.79e-77	b	Hmel.Hmel210001oG574	0.646
1.22e-80	2.56839	1	0.442	1.65e-76	b	Hmel.Hmel210001oG441	0.558	bib	bib
2.32e-76	2.71492	0.993	0.514	3.13e-72	b	Hmel.Hmel208001oG234	0.479	pnt	ets1
7.13e-75	1.99649	0.993	0.296	9.61e-71	b	Hmel.Hmel207001oG742	0.697
8.84e-75	2.44144	1	0.492	1.19e-70	b	Hmel.Hmel210001oG648	0.508	a	a
8.28e-73	2.05889	1	0.425	1.12e-68	b	Hmel.Hmel207001oG700	0.575	unc-13-4A	unc-13-4a
1.84e-72	2.20957	0.993	0.498	2.48e-68	b	Hmel.Hmel210001oG759	0.495	l(2)k05911	l(2)k05911
3.78e-69	2.24106	0.973	0.387	5.09e-65	b	Hmel.Hmel213001oG245	0.586	CG9328	cg9328
2.07e-67	1.46868	1	0.981	2.79e-63	b	Hmel.Hmel212001oG886	0.019
9.46e-66	2.05595	1	0.729	1.28e-61	b	Hmel.Hmel211001oG462	0.271	sick	sick
5.47e-65	2.03254	0.98	0.497	7.37e-61	b	Hmel.Hmel212001oG182	0.483	CG34348	cg34348
8.23e-65	2.12988	0.946	0.293	1.11e-60	b	Hmel.Hmel207001oG701	0.653
2.27e-60	2.43079	0.818	0.258	3.07e-56	b	Hmel.Hmel221001oG429	0.56		ap
3.76e-60	2.90418	0.628	0.136	5.06e-56	b	Hmel.Hmel207001oG472	0.492	jim	jim
1.8e-59	1.42817	1	0.954	2.43e-55	b	Hmel.Hmel218003oG593	0.046	Cals	cals
2.39e-59	2.56681	0.926	0.438	3.23e-55	b	Hmel.Hmel210001oG1022	0.488
1.42e-58	2.16678	0.959	0.616	1.92e-54	b	Hmel.Hmel210001oG649	0.343		a
1.56e-57	2.31917	0.845	0.278	2.1e-53	b	Hmel.Hmel201001oG577	0.567	sens
2.29e-57	2.36591	0.98	0.61	3.08e-53	b	Hmel.Hmel214004oG20	0.37	Sox14	sox14
9.72e-57	1.83413	1	0.463	1.31e-52	b	Hmel.Hmel204001oG85	0.537	CG11360	mex3b
4.44e-56	1.8343	0.986	0.647	5.98e-52	b	Hmel.Hmel206001oG518	0.339	Acer	ance
2.92e-55	1.93292	0.98	0.629	3.93e-51	b	Hmel.Hmel211001oG468	0.351	hng2
1.37e-53	2.3538	0.885	0.343	1.84e-49	b	Hmel.Hmel201001oG153	0.542		rst
1.48e-53	1.03171	1	0.316	2e-49	b	Hmel.Hmel207001oG747	0.684
1.57e-53	2.56619	0.764	0.242	2.11e-49	b	Hmel.Hmel205001oG238	0.522	bowl	bowl
1.79e-52	1.52362	1	0.948	2.42e-48	b	Hmel.Hmel211001oG115	0.052
1.41e-51	2.00895	0.966	0.513	1.9e-47	b	Hmel.Hmel207001oG974	0.453	fz2	fz2
1.49e-51	3.32364	0.439	0.071	2.01e-47	b	Hmel.Hmel219001oG39	0.368	CG7720	cg7720
2.24e-51	2.57143	0.682	0.187	3.02e-47	b	Hmel.Hmel212001oG52	0.495	Fatp3	fatp3
3.47e-51	1.05319	1	0.986	4.68e-47	b	Hmel.Hmel210001oG964	0.014	NLaz	laza
4.78e-50	2.12805	0.953	0.69	6.44e-46	b	Hmel.Hmel213001oG1036	0.263	Graf	arhgap26
6.86e-50	1.74107	0.973	0.617	9.25e-46	b	Hmel.Hmel213001oG131	0.356
8.2e-49	1.71254	0.797	0.226	1.11e-44	b	Hmel.Hmel213001oG351	0.571
8.52e-49	0.786295	1	1	1.15e-44	b	Hmel.Hmel200185oG1	0
3.06e-48	2.33637	0.784	0.296	4.12e-44	b	Hmel.Hmel221001oG610	0.488	CG4928	cg4928
1.2e-47	1.48216	0.993	0.817	1.61e-43	b	Hmel.Hmel202001oG74	0.176	CG32137	cg32137
5.32e-47	1.52874	1	0.521	7.17e-43	b	Hmel.Hmel207001oG249	0.479		pcp52
6.56e-47	1.97694	0.858	0.373	8.84e-43	b	Hmel.Hmel212001oG103	0.485
7.44e-47	1.27577	1	0.838	1e-42	b	Hmel.Hmel220003oG243	0.162	EcR	ecr
1.15e-46	1.74268	0.966	0.575	1.55e-42	b	Hmel.Hmel206001oG18	0.391	CG10479	pvrap
2.9e-46	1.39464	1	0.958	3.91e-42	b	Hmel.Hmel220003oG580	0.042	RhoGAP19D	arhgap23
1.94e-45	2.78621	0.507	0.107	2.62e-41	b	Hmel.Hmel207001oG949	0.4
1.96e-45	1.37541	0.993	0.714	2.64e-41	b	Hmel.Hmel201001oG61	0.279	otk	otk
2.79e-45	1.5824	0.932	0.404	3.76e-41	b	Hmel.Hmel208001oG305	0.528

## Sheet: C
p_val	avg_log2FC	pct.1	pct.2	p_val_adj	cluster	gene	pct.d	Flybase_code	UniProt_ID
7.06e-128	2.65031	0.95	0.198	9.52e-124	c	Hmel.Hmel201001oG607	0.752	Hr38	hr38
1.37e-118	3.33037	0.839	0.167	1.84e-114	c	Hmel.Hmel215002oG5	0.672		cg4168
4.09e-116	2.45351	0.93	0.218	5.51e-112	c	Hmel.Hmel212001oG261	0.712	peb	peb
2.44e-103	2.37413	0.985	0.338	3.28e-99	c	Hmel.Hmel213001oG82	0.647		tet
6.99e-102	3.1981	0.975	0.407	9.42e-98	c	Hmel.Hmel212001oG609	0.568	pdm3	pdm3
1.89e-99	2.14687	1	0.33	2.55e-95	c	Hmel.Hmel210001oG574	0.67
2.19e-97	2.18217	0.945	0.253	2.95e-93	c	Hmel.Hmel201001oG577	0.692	sens	sens
3.09e-96	2.23482	1	0.449	4.17e-92	c	Hmel.Hmel204001oG85	0.551	CG11360	mex3b
3.22e-95	2.15179	1	0.41	4.33e-91	c	Hmel.Hmel207001oG700	0.59	unc-13-4A	unc-13-4a
1.53e-94	1.87684	1	0.724	2.06e-90	c	Hmel.Hmel201001oG32	0.276	sns	sns
4.98e-91	2.3195	0.995	0.618	6.72e-87	c	Hmel.Hmel201001oG635	0.377	CadN	cadn
1.56e-89	2.13279	0.995	0.442	2.1e-85	c	Hmel.Hmel215003oG355	0.553	IRSp53	irsp53
1.93e-88	2.11562	0.995	0.428	2.61e-84	c	Hmel.Hmel210001oG441	0.567	bib	bib
7.22e-85	2.18139	0.97	0.387	9.73e-81	c	Hmel.Hmel208001oG305	0.583
1.68e-83	3.0003	0.497	0.061	2.26e-79	c	Hmel.Hmel220003oG872	0.436
2.39e-83	1.82846	1	0.812	3.22e-79	c	Hmel.Hmel202001oG74	0.188	CG32137	cg32137
2.48e-83	1.97607	1	0.999	3.35e-79	c	Hmel.Hmel209001oG167	0.001	klar	klar
3.49e-83	2.02402	0.98	0.386	4.7e-79	c	Hmel.Hmel218003oG650	0.594	CG33181	cg33181
4.13e-83	1.87985	0.955	0.275	5.56e-79	c	Hmel.Hmel207001oG701	0.68
1.27e-82	1.66692	0.995	0.278	1.71e-78	c	Hmel.Hmel207001oG742	0.717
2.53e-80	1.88787	1	0.796	3.41e-76	c	Hmel.Hmel217001oG724	0.204	neur	neur
2.99e-80	2.23421	0.995	0.62	4.03e-76	c	Hmel.Hmel219001oG576	0.375	heca	hdc
5.98e-80	1.93596	0.97	0.334	8.05e-76	c	Hmel.Hmel205001oG572	0.636	net	net
3.54e-78	1.79398	1	0.484	4.78e-74	c	Hmel.Hmel210001oG759	0.516	l(2)k05911	l(2)k05911
5.14e-78	1.94445	0.995	0.723	6.93e-74	c	Hmel.Hmel211001oG462	0.272	sick	sick
9.68e-77	1.80581	1	0.725	1.3e-72	c	Hmel.Hmel214004oG393	0.275	HnRNP-K	hnrnp-k
4.65e-73	1.83201	0.98	0.662	6.26e-69	c	Hmel.Hmel209001oG210	0.318	Rlip	rlip
6.27e-73	1.80873	0.985	0.484	8.45e-69	c	Hmel.Hmel212001oG182	0.501	CG34348	cg34348
1.7e-71	1.8624	0.94	0.375	2.28e-67	c	Hmel.Hmel213001oG245	0.565	CG9328	cg9328
4.18e-70	2.22338	0.96	0.502	5.64e-66	c	Hmel.Hmel207001oG974	0.458	fz2	fz2
8.22e-70	1.99711	0.975	0.62	1.11e-65	c	Hmel.Hmel211001oG468	0.355	hng2
2.89e-69	2.44382	0.759	0.226	3.89e-65	c	Hmel.Hmel211001oG422	0.533	Rim	rim
7.17e-69	1.64241	1	0.559	9.66e-65	c	Hmel.Hmel213001oG762	0.441	insc	insc
1.49e-68	1.94131	0.874	0.303	2.01e-64	c	Hmel.Hmel209001oG523	0.571
4.4e-67	1.10619	1	0.353	5.93e-63	c	Hmel.Hmel207001oG250	0.647
5.19e-67	1.72591	0.995	0.521	7e-63	c	Hmel.Hmel201001oG360	0.474
1.08e-66	2.10703	0.859	0.322	1.45e-62	c	Hmel.Hmel219001oG547	0.537	CG17646	cg17646
9.4e-66	1.56411	0.985	0.478	1.27e-61	c	Hmel.Hmel214004oG90	0.507	mud	mud
1.11e-65	2.59352	0.623	0.148	1.5e-61	c	Hmel.Hmel209001oG165	0.475
4.02e-65	0.737901	1	1	5.41e-61	c	Hmel.Hmel200185oG1	0
7.07e-65	1.57877	1	0.508	9.54e-61	c	Hmel.Hmel207001oG249	0.492		pcp52
7.79e-65	1.56522	1	0.983	1.05e-60	c	HMEL001516	0.017
1.54e-63	0.821805	1	0.299	2.08e-59	c	Hmel.Hmel207001oG747	0.701
3.31e-63	1.28909	0.98	0.357	4.46e-59	c	Hmel.Hmel215003oG330	0.623	Mur89F	mur89f
3.72e-62	1.56336	0.985	0.6	5.01e-58	c	Hmel.Hmel212001oG768	0.385	CG43759	cg43658
4.32e-62	1.61457	0.985	0.699	5.82e-58	c	Hmel.Hmel201001oG361	0.286	spir	spir
7.64e-62	1.49742	0.985	0.846	1.03e-57	c	Hmel.Hmel210001oG446	0.139	Klp31E	kif21b
1.65e-61	1.1121	1	0.981	2.22e-57	c	Hmel.Hmel212001oG886	0.019
5.01e-61	2.57449	0.492	0.089	6.75e-57	c	Hmel.Hmel217001oG384	0.403
3.51e-60	1.54432	0.995	0.679	4.74e-56	c	Hmel.Hmel213001oG1036	0.316	Graf	arhgap26

## Sheet: D
p_val	avg_log2FC	pct.1	pct.2	p_val_adj	cluster	gene	pct.d	Flybase_code	UniProt_ID
2.86e-157	4.6103	0.988	0.188	3.86e-153	d	Hmel.Hmel211001oG691	0.8	PsGEF	psgef
3.68e-131	3.6327	0.988	0.228	4.95e-127	d	Hmel.Hmel212001oG261	0.76	peb	peb
5.04e-122	3.16937	0.969	0.211	6.79e-118	d	Hmel.Hmel201001oG607	0.758	Hr38	hr38
2.62e-120	3.21247	0.919	0.174	3.54e-116	d	Hmel.Hmel215002oG5	0.745		cg4168
1.57e-119	3.21989	0.95	0.209	2.12e-115	d	Hmel.Hmel218003oG53	0.741	sub	sub
4.91e-112	3.22679	0.825	0.137	6.61e-108	d	Hmel.Hmel202001oG360	0.688	Sas-4	sas-4
2.04e-108	3.88424	0.656	0.081	2.74e-104	d	Hmel.Hmel217001oG899	0.575
1.13e-105	3.25246	0.775	0.125	1.52e-101	d	Hmel.Hmel213001oG545	0.65	Klp67A	klp67a
1.87e-102	3.09285	0.9	0.223	2.53e-98	d	Hmel.Hmel215003oG194	0.677	CG14692 / asp	asp
1.84e-100	2.96467	0.944	0.27	2.48e-96	d	Hmel.Hmel201001oG322	0.674	CycB3	cycb3
7.74e-100	2.86469	1	0.349	1.04e-95	d	Hmel.Hmel213001oG82	0.651		tet
2.76e-97	2.86008	0.869	0.189	3.72e-93	d	Hmel.Hmel216002oG349	0.68	feo	feo
3.34e-97	3.7708	0.556	0.058	4.5e-93	d	Hmel.Hmel220003oG904	0.498	scaf	scaf
2e-92	3.06908	0.769	0.147	2.7e-88	d	Hmel.Hmel218003oG263	0.622
1.88e-91	2.57233	0.931	0.24	2.54e-87	d	Hmel.Hmel207001oG392	0.691	mars
3.99e-91	2.76677	0.912	0.257	5.38e-87	d	Hmel.Hmel208001oG613	0.655	Mink
1.44e-90	2.69189	1	0.488	1.94e-86	d	Hmel.Hmel210001oG202	0.512	Myb	myb
3.92e-86	2.72786	0.95	0.317	5.28e-82	d	Hmel.Hmel219001oG506	0.633
1.83e-85	2.79818	1	0.625	2.46e-81	d	Hmel.Hmel201001oG635	0.375	CadN	cadn
2.45e-85	3.1039	0.744	0.152	3.3e-81	d	Hmel.Hmel217001oG1034	0.592
1.09e-83	3.07808	0.662	0.11	1.47e-79	d	Hmel.Hmel217001oG738	0.552
1.7e-81	2.25823	1	0.46	2.29e-77	d	Hmel.Hmel204001oG85	0.54	CG11360	mex3b
1.37e-80	2.576	0.887	0.267	1.84e-76	d	Hmel.Hmel209001oG483	0.62	Klp61F	klp2
1.23e-79	2.38849	1	0.606	1.66e-75	d	Hmel.Hmel212001oG768	0.394	CG43759	cg43658
3.13e-79	2.07491	1	0.863	4.22e-75	d	Hmel.Hmel211001oG583	0.137	raskol	raskol
4.18e-79	2.35169	0.981	0.397	5.63e-75	d	Hmel.Hmel218003oG650	0.584	CG33181	cg33181
1.23e-78	2.38186	0.95	0.348	1.66e-74	d	Hmel.Hmel205001oG572	0.602	net	net
6.24e-78	2.96867	0.713	0.149	8.41e-74	d	Hmel.Hmel214004oG533	0.564
7.66e-78	3.42086	0.494	0.058	1.03e-73	d	Hmel.Hmel212001oG582	0.436	tum	tum
1.21e-77	3.10268	0.613	0.101	1.63e-73	d	Hmel.Hmel217001oG140	0.512
1.74e-76	2.51439	0.981	0.417	2.35e-72	d	Hmel.Hmel212001oG609	0.564	pdm3	pdm3
2.7e-76	2.34709	0.994	0.488	3.64e-72	d	Hmel.Hmel214004oG90	0.506	mud	mud
1.97e-75	2.76742	0.613	0.1	2.65e-71	d	Hmel.Hmel213001oG714	0.513
2.39e-72	2.81957	0.55	0.08	3.23e-68	d	Hmel.Hmel201001oG604	0.47
4.24e-72	2.48857	0.825	0.242	5.72e-68	d	Hmel.Hmel208001oG177	0.583	nod	klp3a
2.51e-71	3.18731	0.55	0.086	3.38e-67	d	Hmel.Hmel206001oG749	0.464
1.08e-70	2.07045	1	0.717	1.46e-66	d	Hmel.Hmel205001oG116	0.283		rnd2
2.64e-70	2.66495	0.812	0.232	3.56e-66	d	Hmel.Hmel211001oG422	0.58	Rim	rim
6.36e-70	3.5772	0.388	0.037	8.58e-66	d	Hmel.Hmel220003oG10	0.351	CG8173	pbk
6.78e-68	2.22195	0.969	0.455	9.14e-64	d	Hmel.Hmel215003oG355	0.514	IRSp53	irsp53
3.67e-67	2.80364	0.569	0.097	4.95e-63	d	Hmel.Hmel201001oG634	0.472
3.12e-66	2.73163	0.637	0.132	4.21e-62	d	Hmel.Hmel211001oG306	0.505	Gen	gen
4.19e-65	2.77335	0.787	0.239	5.65e-61	d	Hmel.Hmel212001oG832	0.548	Cap-D2	ncapd2
1.31e-63	2.81666	0.556	0.099	1.76e-59	d	Hmel.Hmel220003oG97	0.457
2.1e-63	2.55928	0.762	0.222	2.83e-59	d	Hmel.Hmel218003oG369	0.54	fzy	fzy
3.04e-62	4.58534	0.238	0.011	4.09e-58	d	Hmel.Hmel221001oG598	0.227
7.97e-62	2.96085	0.462	0.065	1.07e-57	d	Hmel.Hmel208001oG428	0.397		gacu
9.98e-62	1.84213	0.988	0.816	1.35e-57	d	Hmel.Hmel202001oG74	0.172	CG32137	cg32137
1.49e-61	3.64674	0.331	0.03	2.01e-57	d	Hmel.Hmel221001oG599	0.301		ccnb
7.08e-61	1.52891	1	0.759	9.54e-57	d	Hmel.Hmel204001oG409	0.241	sigmar	ga17951

## Sheet: E
p_val	avg_log2FC	pct.1	pct.2	p_val_adj	cluster	gene	pct.d	Flybase_code	UniProt_ID
4.47e-160	3.26828	0.995	0.215	6.03e-156	e	Hmel.Hmel201001oG412	0.78	Su(H)	su(h)
2.96e-143	3.44576	0.986	0.285	3.99e-139	e	Hmel.Hmel213001oG505	0.701	CCAP-R	ccap-r
9.44e-118	2.36761	1	0.295	1.27e-113	e	Hmel.Hmel212001oG165	0.705	Sox15	sox15
1.95e-117	2.98293	1	0.47	2.62e-113	e	Hmel.Hmel215003oG412	0.53
3.29e-117	3.31045	0.674	0.092	4.43e-113	e	Hmel.Hmel213001oG837	0.582	CG5731	cg5731
6.49e-115	5.18823	0.516	0.049	8.75e-111	e	Hmel.Hmel203003oG485	0.467		cg31106
1.64e-114	2.40035	0.963	0.254	2.21e-110	e	Hmel.Hmel213001oG45	0.709		unc-5
3.74e-111	3.26857	0.749	0.138	5.04e-107	e	Hmel.Hmel215003oG206	0.611		metrnl
1.56e-110	2.22907	1	0.904	2.1e-106	e	Hmel.Hmel220003oG328	0.096	Eip75B	e75
4.06e-110	3.56607	0.609	0.08	5.47e-106	e	Hmel.Hmel220003oG326	0.529
4.1e-110	2.76289	1	0.441	5.53e-106	e	Hmel.Hmel213001oG88	0.559	ko	ko
7.66e-110	2.99962	0.958	0.411	1.03e-105	e	Hmel.Hmel213001oG51	0.547	unc-5	unc-5
2.38e-102	3.37297	0.553	0.067	3.21e-98	e	Hmel.Hmel220003oG670	0.486		cg15556
5.72e-101	2.09686	1	0.986	7.72e-97	e	Hmel.Hmel220003oG342	0.014	tnc	tnc
1.17e-99	3.20704	0.651	0.11	1.58e-95	e	Hmel.Hmel220003oG240	0.541
4.12e-96	3.12462	0.688	0.136	5.55e-92	e	Hmel.Hmel220003oG323	0.552
2.52e-92	2.26243	1	0.668	3.39e-88	e	Hmel.Hmel201001oG21	0.332	nrm	nrm
2.4e-90	1.30011	1	0.929	3.24e-86	e	Hmel.Hmel218003oG32	0.071
1.01e-88	2.31521	0.995	0.955	1.36e-84	e	Hmel.Hmel220003oG836	0.04		cg16791
1.7e-88	1.9717	1	0.855	2.29e-84	e	Hmel.Hmel201001oG157	0.145	Cbl	cbl
2.93e-88	1.67378	0.991	0.47	3.95e-84	e	Hmel.Hmel210001oG30	0.521	nahoda	nahoda
3.42e-88	1.67443	1	0.868	4.61e-84	e	Hmel.Hmel211001oG762	0.132	Eip74EF	eip74ef
6.49e-87	1.84	1	0.717	8.75e-83	e	Hmel.Hmel209001oG383	0.283	pyd	pyd
6.23e-85	2.06103	0.995	0.561	8.39e-81	e	Hmel.Hmel215003oG495	0.434	CG12880	cg12880
1.78e-84	2.23848	0.949	0.448	2.41e-80	e	Hmel.Hmel218003oG716	0.501
1.02e-83	1.3407	1	0.998	1.37e-79	e	Hmel.Hmel210001oG572	0.002	nw	nw
4.36e-83	2.39742	0.702	0.152	5.88e-79	e	Hmel.Hmel203003oG270	0.55	tau	tau
6.74e-81	1.87311	0.991	0.844	9.09e-77	e	Hmel.Hmel205001oG36	0.147	dgo	dgo
8.79e-80	1.63979	0.995	0.823	1.18e-75	e	Hmel.Hmel218003oG676	0.172		ank2
7.5e-79	2.57136	0.809	0.263	1.01e-74	e	Hmel.Hmel220003oG713	0.546	CG17211	cg17211
6.7e-77	2.17747	0.865	0.305	9.04e-73	e	Hmel.Hmel211001oG305	0.56	Glut4EF	glut4ef
5.48e-76	1.67179	0.991	0.731	7.38e-72	e	Hmel.Hmel210001oG1082	0.26	hpo	stk3
1.3e-75	1.67576	1	0.975	1.75e-71	e	Hmel.Hmel216002oG304	0.025	ASPP	aspp
5.45e-75	2.32929	0.814	0.282	7.35e-71	e	Hmel.Hmel216002oG382	0.532
2.66e-74	1.03937	1	0.985	3.59e-70	e	Hmel.Hmel220003oG364	0.015	dpy	dpy
5.25e-74	1.43022	0.995	0.839	7.08e-70	e	Hmel.Hmel206001oG324	0.156	btsz	btsz
4.81e-73	1.8964	0.967	0.499	6.49e-69	e	Hmel.Hmel213001oG426	0.468
8.62e-73	1.68471	0.972	0.72	1.16e-68	e	Hmel.Hmel216002oG566	0.252	FucT6	fuct6
6.73e-69	1.71839	0.898	0.305	9.08e-65	e	Hmel.Hmel219001oG506	0.593
2.83e-68	1.85289	0.935	0.518	3.82e-64	e	Hmel.Hmel207001oG832	0.417	emc	emc
1.23e-67	1.14319	1	0.782	1.66e-63	e	Hmel.Hmel211001oG458	0.218	tyn	tyn
1.07e-64	1.92095	0.944	0.643	1.44e-60	e	Hmel.Hmel201001oG413	0.301	mus201	mus201
3.01e-63	1.52371	0.995	0.848	4.06e-59	e	Hmel.Hmel218003oG109	0.147	CG15365
1.53e-62	1.05288	1	0.943	2.06e-58	e	Hmel.Hmel211001oG677	0.057	N	n
3.42e-62	1.57167	1	0.578	4.62e-58	e	Hmel.Hmel206001oG409	0.422	ec	ec
8.36e-62	1.98783	0.842	0.372	1.13e-57	e	Hmel.Hmel201001oG410	0.47		vcp
1.27e-61	1.93842	0.888	0.437	1.71e-57	e	Hmel.Hmel211001oG769	0.451	Lsm11	lsm11
2.22e-61	1.95837	0.73	0.225	2.99e-57	e	Hmel.Hmel216002oG388	0.505
1.14e-60	1.47628	0.963	0.553	1.54e-56	e	Hmel.Hmel213001oG590	0.41
3.91e-60	2.60297	0.577	0.139	5.27e-56	e	Hmel.Hmel204001oG88	0.438		cg10026

## Sheet: F
p_val	avg_log2FC	pct.1	pct.2	p_val_adj	cluster	gene	pct.d	Flybae_ID	UniProt_ID
3.84e-130	3.6316	0.927	0.122	5.18e-126	f	Hmel.Hmel220003oG852	0.805	CG4020	far1
3.72e-121	4.4614	0.902	0.143	5.01e-117	f	Hmel.Hmel211001oG766	0.759	CG12990	cg32645
1.32e-103	4.16748	0.675	0.073	1.77e-99	f	Hmel.Hmel212001oG842	0.602	Septin4	Septin4
1.27e-99	3.3639	0.894	0.166	1.71e-95	f	Hmel.Hmel203003oG270	0.728	tau	tau
2.46e-94	2.91746	0.984	0.232	3.31e-90	f	Hmel.Hmel216002oG388	0.752
2.76e-93	3.04905	1	0.284	3.72e-89	f	Hmel.Hmel213001oG45	0.716		unc-5
3.38e-93	2.83236	1	0.25	4.55e-89	f	Hmel.Hmel201001oG412	0.75	Su(H)	su(h)
4.44e-84	3.99045	0.756	0.133	5.98e-80	f	Hmel.Hmel215003oG294	0.623	yellow-e	yellow-e
5.71e-83	2.80383	1	0.327	7.7e-79	f	Hmel.Hmel212001oG165	0.673	Sox15	sox15
6.15e-82	3.08213	0.992	0.316	8.3e-78	f	Hmel.Hmel213001oG505	0.676	CCAP-R	ccap-r
1.48e-75	2.76029	0.821	0.163	2e-71	f	Hmel.Hmel212001oG505	0.658
6.55e-74	2.99609	1	0.466	8.83e-70	f	Hmel.Hmel213001oG88	0.534	ko	ko
3.7e-71	3.05476	0.992	0.495	4.99e-67	f	Hmel.Hmel215003oG412	0.497
6.29e-71	2.83601	0.691	0.117	8.47e-67	f	Hmel.Hmel213001oG837	0.574	CG5731	cg5731
8.8e-67	2.44269	1	0.493	1.19e-62	f	Hmel.Hmel210001oG30	0.507	nahoda	nahoda
4.65e-66	2.65009	0.984	0.434	6.27e-62	f	Hmel.Hmel213001oG51	0.55	unc-5	unc-5
5.63e-66	2.76432	1	0.957	7.59e-62	f	Hmel.Hmel220003oG836	0.043		cg16791
6.38e-66	2.25793	1	0.87	8.6e-62	f	Hmel.Hmel212001oG102	0.13	shot	shot
6.69e-66	2.66487	0.87	0.234	9.02e-62	f	Hmel.Hmel216002oG157	0.636	Unc-76	unc-76
1.13e-62	2.00655	1	0.83	1.52e-58	f	Hmel.Hmel218003oG676	0.17		ank2
1.16e-62	2.30612	1	0.861	1.56e-58	f	Hmel.Hmel201001oG157	0.139	Cbl	cbl
1.6e-62	2.37326	1	0.742	2.16e-58	f	Hmel.Hmel210001oG1082	0.258	hpo	stk3
8.3e-62	2.4467	1	0.759	1.12e-57	f	Hmel.Hmel217001oG584	0.241	Prosap	prosap
9.09e-61	3.09432	0.837	0.285	1.23e-56	f	Hmel.Hmel220003oG49	0.552	CG17544	cg17544
1.17e-60	2.46586	1	0.683	1.57e-56	f	Hmel.Hmel201001oG21	0.317	nrm	nrm
3.23e-60	2.19848	0.992	0.562	4.36e-56	f	Hmel.Hmel210001oG161	0.43	Lrt	lrt
7.5e-60	2.82315	0.724	0.164	1.01e-55	f	Hmel.Hmel215003oG292	0.56	yellow-d	yellow-d2
1.52e-58	2.68547	0.967	0.47	2.05e-54	f	Hmel.Hmel218003oG716	0.497
5.52e-58	2.01254	0.992	0.855	7.44e-54	f	Hmel.Hmel218003oG109	0.137	CG15365
6.11e-57	2.02683	0.976	0.434	8.24e-53	f	Hmel.Hmel221001oG402	0.542
1.71e-56	2.41606	0.984	0.556	2.31e-52	f	Hmel.Hmel201001oG350	0.428	trn	trn
1.53e-55	2.11311	0.992	0.589	2.06e-51	f	Hmel.Hmel213001oG427	0.403	Zasp52	zasp52
2.42e-54	1.89513	1	0.748	3.26e-50	f	Hmel.Hmel220003oG84	0.252	Hecw	cg42797
2.49e-54	1.83784	1	0.976	3.36e-50	f	Hmel.Hmel216002oG304	0.024	ASPP	aspp
6.26e-54	2.90103	0.545	0.09	8.44e-50	f	Hmel.Hmel220003oG670	0.455		cg15556
1.04e-53	1.75694	1	0.908	1.4e-49	f	Hmel.Hmel220003oG328	0.092	Eip75B	e75
1.7e-53	1.18362	1	0.986	2.29e-49	f	Hmel.Hmel220003oG364	0.014	dpy	dpy
5.86e-53	2.38469	0.699	0.16	7.9e-49	f	Hmel.Hmel220003oG323	0.539
6.28e-53	1.76361	1	0.706	8.46e-49	f	Hmel.Hmel214004oG625	0.294
6.65e-53	2.08722	0.976	0.519	8.96e-49	f	Hmel.Hmel213001oG426	0.457
1.25e-52	2.81272	0.667	0.153	1.68e-48	f	Hmel.Hmel204001oG88	0.514		cg10026
1.48e-52	2.20743	0.886	0.342	2e-48	f	Hmel.Hmel216002oG452	0.544		arhgap4
1.97e-52	0.989758	0.642	0.125	2.66e-48	f	Hmel.Hmel210001oG46	0.517		tret1
3.17e-52	2.57737	0.724	0.186	4.27e-48	f	Hmel.Hmel210001oG160	0.538	CG11159	cg11159
7.51e-52	1.58189	1	0.986	1.01e-47	f	Hmel.Hmel220003oG342	0.014	tnc	tnc
2.85e-51	2.05832	0.951	0.536	3.85e-47	f	Hmel.Hmel207001oG832	0.415	emc	emc
5.77e-51	1.35013	1	0.998	7.77e-47	f	Hmel.Hmel210001oG572	0.002	nw	nw
4.76e-50	2.05202	0.959	0.538	6.42e-46	f	Hmel.Hmel213001oG925	0.421
6.62e-50	2.28921	0.984	0.562	8.93e-46	f	Hmel.Hmel219001oG281	0.422	CG11147	cg11147
2.79e-49	2.47943	0.626	0.136	3.76e-45	f	Hmel.Hmel220003oG240	0.49

## Sheet: G
p_val	avg_log2FC	pct.1	pct.2	p_val_adj	cluster	gene	pct.d	Flybase_code	UniProt_code
0	7.56157	0.863	0.014	0	g	Hmel.Hmel207001oG924	0.849
3.77e-232	7.87044	0.814	0.027	5.08e-228	g	Hmel.Hmel221001oG750	0.787
4.67e-215	7.23845	0.794	0.029	6.29e-211	g	Hmel.Hmel221001oG749	0.765	Gs1	gs2
8.52e-197	6.17361	0.951	0.065	1.15e-192	g	Hmel.Hmel207001oG925	0.886
7.61e-184	7.638	1	0.09	1.03e-179	g	Hmel.Hmel210001oG44	0.91		tret1
2.66e-181	5.40694	0.765	0.036	3.58e-177	g	Hmel.Hmel219001oG18	0.729		cg13321
1.32e-174	5.70055	0.814	0.048	1.77e-170	g	Hmel.Hmel210001oG45	0.766
3.33e-162	6.12031	0.529	0.013	4.49e-158	g	Hmel.Hmel206001oG352	0.516	CG14086
4.8e-158	5.61346	0.804	0.056	6.47e-154	g	Hmel.Hmel213001oG920	0.748
8.85e-155	5.55127	0.706	0.038	1.19e-150	g	Hmel.Hmel213001oG83	0.668	spz5	spz5
3.11e-152	6.24122	0.98	0.114	4.2e-148	g	Hmel.Hmel210001oG46	0.866		tret1
1.03e-142	6.31829	0.441	0.009	1.38e-138	g	Hmel.Hmel209001oG243	0.432	FucTA	fucta
4.42e-129	5.31503	0.578	0.029	5.95e-125	g	Hmel.Hmel203003oG213	0.549		ace
1.58e-123	5.25226	0.99	0.165	2.13e-119	g	Hmel.Hmel213001oG578	0.825	Grip	grip
2.61e-123	4.68855	0.99	0.163	3.52e-119	g	Hmel.Hmel219001oG17	0.827	CG11498	cg11498
1.4e-114	4.95889	0.627	0.045	1.88e-110	g	Hmel.Hmel205001oG255	0.582	CG9336
4.19e-113	4.41457	0.971	0.165	5.65e-109	g	Hmel.Hmel218003oG337	0.806		cg8654
2e-99	4.8957	1	0.253	2.69e-95	g	Hmel.Hmel210001oG28	0.747	Tektin-A	tektin-a
5.54e-99	3.99282	0.843	0.12	7.47e-95	g	Hmel.Hmel220003oG815	0.723	CG14642	snk
1.94e-97	4.03723	0.686	0.07	2.61e-93	g	Hmel.Hmel211001oG364	0.616
4e-97	4.0947	0.578	0.044	5.39e-93	g	Hmel.Hmel213001oG579	0.534
8.15e-95	4.08572	0.902	0.164	1.1e-90	g	Hmel.Hmel208001oG105	0.738	CG42675	cg42675
6.18e-91	4.63997	0.451	0.026	8.33e-87	g	Hmel.Hmel211001oG41	0.425	CG14142	cg14142
2.26e-90	4.21744	0.657	0.071	3.04e-86	g	Hmel.Hmel220003oG854	0.586	CG15373	cg15373
6.36e-89	4.79158	0.549	0.045	8.58e-85	g	Hmel.Hmel205001oG257	0.504	twit	cg31676
6.87e-87	5.29178	1	0.318	9.26e-83	g	Hmel.Hmel203003oG133	0.682
3.5e-86	3.51559	0.931	0.2	4.72e-82	g	Hmel.Hmel221001oG403	0.731		cg10467
2.31e-83	3.89292	0.814	0.14	3.12e-79	g	Hmel.Hmel220003oG498	0.674	Rbp6	rbp6
3.84e-80	3.3374	0.863	0.167	5.18e-76	g	Hmel.Hmel212001oG505	0.696
9.84e-76	3.95716	0.863	0.204	1.33e-71	g	Hmel.Hmel219001oG144	0.659	Osi17	osi17
3.48e-74	3.81164	1	0.438	4.69e-70	g	Hmel.Hmel221001oG402	0.562
3.51e-74	4.43596	1	0.484	4.73e-70	g	Hmel.Hmel201001oG305	0.516	rau	rau
1.69e-73	3.39741	0.686	0.099	2.27e-69	g	Hmel.Hmel220003oG110	0.587		dpr20
4.98e-73	2.53655	0.824	0.136	6.71e-69	g	Hmel.Hmel220003oG852	0.688	CG4020	far1
5.68e-73	3.81097	0.559	0.061	7.66e-69	g	Hmel.Hmel202001oG423	0.498	CG18586	luci
7.34e-71	4.36715	0.363	0.021	9.9e-67	g	Hmel.Hmel221001oG305	0.342
8.48e-70	3.69076	0.647	0.093	1.14e-65	g	Hmel.Hmel201001oG822	0.554	Fatp1	fatp1
7.65e-69	3.24825	0.833	0.181	1.03e-64	g	Hmel.Hmel208001oG359	0.652	CG2767	cg2767
5.97e-68	4.0964	0.373	0.024	8.05e-64	g	Hmel.Hmel219001oG26	0.349
7.68e-68	4.03421	0.569	0.072	1.03e-63	g	Hmel.Hmel204001oG70	0.497	CG4836	sodh-2
4.32e-67	3.44435	1	0.599	5.83e-63	g	Hmel.Hmel216002oG153	0.401	cyr	cyr
6.68e-67	2.77994	1	0.334	9e-63	g	Hmel.Hmel212001oG165	0.666	Sox15	sox15
1.18e-66	3.58637	1	0.633	1.59e-62	g	Hmel.Hmel218003oG77	0.367	CG6040	cg6040
4.93e-66	3.58345	1	0.643	6.65e-62	g	Hmel.Hmel212001oG725	0.357	chas	chas
1.69e-65	2.82853	0.99	0.35	2.28e-61	g	Hmel.Hmel201001oG153	0.64		rst
2.32e-65	4.54826	0.98	0.608	3.12e-61	g	Hmel.Hmel218003oG57	0.372	bves	bves
6.11e-65	3.62053	1	0.75	8.24e-61	g	Hmel.Hmel220003oG84	0.25	Hecw	cg42797
6.69e-65	3.46165	1	0.77	9.02e-61	g	Hmel.Hmel203003oG221	0.23	how	how
8.97e-65	3.01417	1	0.794	1.21e-60	g	Hmel.Hmel211001oG458	0.206	tyn	tyn
3.61e-64	2.61268	1	0.885	4.86e-60	g	Hmel.Hmel210001oG256	0.115	mim	mim

## Sheet: H
p_val	avg_log2FC	pct.1	pct.2	p_val_adj	cluster	gene	pct.d	Flybase_ID	UniProt_ID
5.84e-89	2.09402	1	0.697	7.87e-85	h	Hmel.Hmel211001oG666	0.303	fzr	fzr
2.98e-87	2.50701	0.941	0.374	4.01e-83	h	Hmel.Hmel210001oG901	0.567	dve	dve
1.19e-86	2.3767	0.92	0.284	1.61e-82	h	Hmel.Hmel220003oG90	0.636	CG7991	cg7991
3.94e-84	2.66031	0.909	0.347	5.32e-80	h	Hmel.Hmel212001oG798	0.562
1.85e-81	2.47812	0.909	0.306	2.49e-77	h	Hmel.Hmel206001oG345	0.603	CG13954	cg13954
1.83e-73	1.74059	1	0.542	2.47e-69	h	Hmel.Hmel214004oG334	0.458		sha
5.96e-70	2.85144	0.556	0.1	8.04e-66	h	Hmel.Hmel210001oG900	0.456
4.06e-67	1.1726	1	0.982	5.47e-63	h	Hmel.Hmel216002oG63	0.018	PlexA	plexa
1e-65	1.69911	0.989	0.638	1.35e-61	h	Hmel.Hmel210001oG1063	0.351	Oatp26F	oatp26f
2.78e-64	1.28645	1	0.889	3.74e-60	h	Hmel.Hmel219001oG352	0.111
7.67e-64	1.92015	0.92	0.392	1.03e-59	h	Hmel.Hmel220003oG353	0.528
2.31e-62	1.84915	0.979	0.637	3.11e-58	h	Hmel.Hmel220003oG726	0.342	mthl1	mthl1
5.44e-57	1.48956	0.989	0.713	7.33e-53	h	Hmel.Hmel210001oG307	0.276	sano	sano
1.47e-55	1.60088	0.989	0.741	1.98e-51	h	Hmel.Hmel210001oG922	0.248	CG14984
1.29e-54	1.75113	0.893	0.38	1.74e-50	h	Hmel.Hmel201001oG627	0.513	Phlpp	phlpp
9.5e-54	2.10816	0.738	0.243	1.28e-49	h	Hmel.Hmel220003oG799	0.495	CG42741
2.01e-53	1.41935	0.979	0.474	2.71e-49	h	Hmel.Hmel219001oG589	0.505	Cad88C	cad88c
3.3e-53	1.52641	0.979	0.78	4.45e-49	h	Hmel.Hmel220003oG597	0.199	Tsp42Ea	tsp42ee
2.43e-52	2.10819	0.775	0.302	3.28e-48	h	Hmel.Hmel219001oG380	0.473
2.62e-52	2.21392	0.674	0.201	3.53e-48	h	Hmel.Hmel215003oG262	0.473	Ucp4A	ucp4a
3.52e-51	2.9777	0.369	0.055	4.74e-47	h	Hmel.Hmel206001oG949	0.314
1.97e-49	1.68574	0.925	0.476	2.65e-45	h	Hmel.Hmel214004oG379	0.449
5.95e-49	1.85212	0.824	0.36	8.01e-45	h	Hmel.Hmel210001oG940	0.464	Gyg	gyg
1.05e-47	0.989426	0.995	0.922	1.42e-43	h	Hmel.Hmel209001oG163	0.073	B52	b52
3.23e-47	1.13412	1	0.944	4.36e-43	h	Hmel.Hmel219001oG6	0.056	Unc-115a	unc-115a
4.34e-47	1.41828	0.957	0.561	5.84e-43	h	Hmel.Hmel200014oG2	0.396
7.79e-47	1.06507	1	0.869	1.05e-42	h	Hmel.Hmel211001oG762	0.131	Eip74EF	eip74ef
1.39e-46	1.31933	0.989	0.947	1.87e-42	h	HMEL000025	0.042	cort
2.76e-46	1.28501	0.973	0.563	3.72e-42	h	Hmel.Hmel221001oG436	0.41	Eip78C	eip78c
2.25e-45	1.36879	0.957	0.503	3.03e-41	h	Hmel.Hmel212001oG940	0.454	CG45263	cg45263
5.09e-45	1.05442	1	0.996	6.86e-41	h	Hmel.Hmel213001oG451	0.004	heph	heph
1.52e-44	1.32983	0.995	0.912	2.05e-40	h	Hmel.Hmel203003oG556	0.083	plum	igdcc4
1.12e-42	1.36081	0.92	0.519	1.51e-38	h	Hmel.Hmel201001oG1041	0.401	loaf	cg6024
2.18e-42	1.16968	0.989	0.96	2.94e-38	h	Ivory	0.029
2.37e-41	0.86237	1	0.933	3.19e-37	h	Hmel.Hmel219002oG5	0.067	grp	chek1
3.42e-41	0.966495	1	0.878	4.61e-37	h	Hmel.Hmel208001oG554	0.122
2.51e-39	1.35915	0.888	0.46	3.38e-35	h	Hmel.Hmel209001oG395	0.428
7.23e-39	1.10596	0.973	0.482	9.74e-35	h	Hmel.Hmel205001oG396	0.491	CG30460	cg30460
1.2e-38	1.21338	0.957	0.716	1.62e-34	h	Hmel.Hmel210001oG998	0.241	Oatp33Eb	oatp74d
2.22e-38	1.55462	0.882	0.556	2.99e-34	h	Hmel.Hmel214004oG360	0.326		fsta
1.81e-37	1.20135	0.936	0.56	2.44e-33	h	Hmel.Hmel219001oG740	0.376
1.15e-36	0.961127	0.979	0.79	1.55e-32	h	Hmel.Hmel201001oG566	0.189	CG2225	cg2225
2.47e-36	2.50054	0.412	0.101	3.32e-32	h	Hmel.Hmel217001oG260	0.311	Nna1	nna1
2.86e-36	0.927276	0.989	0.669	3.86e-32	h	Hmel.Hmel210001oG1057	0.32	M7BP	cg43340
4.88e-36	1.23724	0.952	0.68	6.58e-32	h	Hmel.Hmel207001oG907	0.272	Myc	myc
1.59e-35	1.14306	0.925	0.502	2.15e-31	h	Hmel.Hmel214004oG332	0.423	sha	sha
2.75e-35	0.968181	0.989	0.858	3.71e-31	h	Hmel.Hmel212001oG224	0.131	CG14982	cg14982
4.45e-35	1.63501	0.636	0.23	6e-31	h	Hmel.Hmel213001oG76	0.406	Pdss2	pdss2
5.46e-35	0.611031	1	1	7.36e-31	h	Hmel.Hmel219001oG294	0	Eip93F	eip93f
1.88e-34	1.75959	0.647	0.259	2.54e-30	h	Hmel.Hmel214004oG374	0.388

## Sheet: I
p_val	avg_log2FC	pct.1	pct.2	p_val_adj	cluster	gene	pct.d	Flybase_code	UniProt_ID
9.64e-38	2.40471	0.973	0.404	1.3e-33	i	Hmel.Hmel210001oG901	0.569	dve	dve
1.59e-36	2.30116	0.945	0.338	2.15e-32	i	Hmel.Hmel206001oG345	0.607	CG13954	cg13954
6.79e-33	1.83652	1	0.581	9.16e-29	i	Hmel.Hmel200014oG2	0.419
7.07e-33	1.33275	1	0.983	9.53e-29	i	Hmel.Hmel216002oG63	0.017	PlexA	plexa
3.52e-32	1.75535	1	0.714	4.75e-28	i	Hmel.Hmel211001oG666	0.286	fzr	fzr
4.85e-31	2.07349	0.781	0.223	6.53e-27	i	Hmel.Hmel215003oG262	0.558	Ucp4A	ucp4a
2.34e-30	1.89562	1	0.787	3.16e-26	i	Hmel.Hmel206001oG234	0.213	CG11791
1.95e-29	1.99382	0.808	0.246	2.62e-25	i	Hmel.Hmel213001oG76	0.562	Pdss2	pdss2
3.26e-29	1.67335	0.986	0.502	4.39e-25	i	Hmel.Hmel219001oG589	0.484	Cad88C	cad88c
1.22e-28	1.56943	1	0.567	1.64e-24	i	Hmel.Hmel214004oG334	0.433		sha
1.61e-28	1.74779	0.973	0.453	2.17e-24	i	Hmel.Hmel212001oG566	0.52
3.63e-28	1.56606	1	0.844	4.89e-24	i	Hmel.Hmel219001oG585	0.156	Cad86C	cad86c
8.52e-28	1.43701	1	0.884	1.15e-23	i	Hmel.Hmel208001oG554	0.116
1.24e-27	1.69655	0.959	0.419	1.67e-23	i	Hmel.Hmel220003oG353	0.54
3.56e-27	1.57664	1	0.507	4.8e-23	i	Hmel.Hmel205001oG396	0.493	CG30460	cg30460
3.58e-27	1.88205	0.877	0.32	4.82e-23	i	Hmel.Hmel220003oG90	0.557	CG7991	cg7991
5.64e-27	1.56713	0.986	0.579	7.6e-23	i	Hmel.Hmel219001oG740	0.407
1.95e-26	1.87149	0.808	0.267	2.63e-22	i	Hmel.Hmel220003oG799	0.541	CG42741
1.14e-25	1.51235	0.986	0.658	1.54e-21	i	Hmel.Hmel210001oG1063	0.328	Oatp26F	oatp26f
2.72e-25	1.51329	1	0.879	3.67e-21	i	Hmel.Hmel217001oG128	0.121		slc25a11
6.77e-25	1.47529	1	0.69	9.12e-21	i	Hmel.Hmel210001oG348	0.31
1.24e-24	2.21169	0.712	0.234	1.68e-20	i	Hmel.Hmel210001oG75	0.478	inaD	mpdz
3.49e-24	0.814973	1	1	4.7e-20	i	Hmel.Hmel219001oG294	0	Eip93F	epi93f
5.38e-24	1.69705	0.904	0.411	7.25e-20	i	Hmel.Hmel206001oG41	0.493	elB	elb
6.84e-24	1.72611	0.753	0.245	9.22e-20	i	Hmel.Hmel206001oG506	0.508	CG32052	cg32052
9.65e-24	1.78423	0.904	0.382	1.3e-19	i	Hmel.Hmel210001oG940	0.522	Gyg	gyg
1.11e-23	1.46723	0.973	0.527	1.5e-19	i	Hmel.Hmel212001oG940	0.446	CG45263	cg45263
1.38e-23	1.16364	1	0.996	1.86e-19	i	Hmel.Hmel213001oG451	0.004	heph	heph
1.51e-23	1.19352	1	0.947	2.04e-19	i	Hmel.Hmel219001oG6	0.053	Unc-115a	unc-115a
2.87e-23	1.81577	0.877	0.379	3.86e-19	i	Hmel.Hmel212001oG798	0.498
7.66e-23	1.29678	1	0.917	1.03e-18	i	Hmel.Hmel203003oG556	0.083	plum	igdcc4
4.61e-22	2.1723	0.521	0.126	6.22e-18	i	Hmel.Hmel210001oG900	0.395
9.26e-22	1.49802	0.877	0.367	1.25e-17	i	Hmel.Hmel206001oG418	0.51		adamts3
1.25e-21	1.4764	0.945	0.512	1.68e-17	i	Hmel.Hmel209001oG73	0.433
1.38e-21	1.83643	0.808	0.313	1.86e-17	i	Hmel.Hmel218003oG784	0.495
2.45e-21	1.07416	0.986	0.895	3.3e-17	i	Hmel.Hmel219001oG352	0.091
2.85e-21	1.57568	0.918	0.482	3.84e-17	i	Hmel.Hmel209001oG395	0.436
5.41e-21	1.67393	0.795	0.329	7.3e-17	i	Hmel.Hmel210001oG1026	0.466	CycE	cyce
5.51e-21	1.34456	0.986	0.523	7.43e-17	i	Hmel.Hmel214004oG332	0.463	sha	sha
9.22e-21	1.61743	0.877	0.422	1.24e-16	i	Hmel.Hmel210001oG349	0.455
1.26e-20	1.5738	0.932	0.5	1.69e-16	i	Hmel.Hmel214004oG379	0.432
1.57e-20	1.53976	0.808	0.315	2.11e-16	i	Hmel.Hmel212001oG648	0.493	mthl14	mth2
1.64e-20	1.20778	1	0.584	2.21e-16	i	Hmel.Hmel221001oG436	0.416	Eip78C	eip78c
4.83e-20	1.66905	0.781	0.303	6.51e-16	i	Hmel.Hmel201001oG1036	0.478		mal-a8
1.76e-19	1.46754	0.918	0.458	2.37e-15	i	Hmel.Hmel205001oG148	0.46	cutlet	cutlet
1.82e-19	1.60069	0.822	0.334	2.45e-15	i	Hmel.Hmel206001oG761	0.488	Phf7	g2e3
1.87e-19	1.18427	1	0.691	2.51e-15	i	Hmel.Hmel206001oG478	0.309	tmod	tmod
2.23e-19	1.1299	1	0.865	3.01e-15	i	Hmel.Hmel212001oG224	0.135	CG14982	cg14982
4.82e-19	1.75868	0.808	0.359	6.5e-15	i	Hmel.Hmel214004oG373	0.449	Ih	ih
5.97e-19	1.47518	0.932	0.541	8.04e-15	i	Hmel.Hmel201001oG1041	0.391	loaf	cg6024

## Sheet: J
p_val	avg_log2FC	pct.1	pct.2	p_val_adj	cluster	gene	pct.d	Flybase_code	UniProt_ID
4.69e-45	1.36299	0.976	0.564	6.32e-41	j	Hmel.Hmel200014oG2	0.412
3.01e-44	1.37027	0.994	0.672	4.05e-40	j	Hmel.Hmel210001oG1057	0.322	M7BP	cg43340
2.38e-42	1.53533	0.813	0.3	3.2e-38	j	Hmel.Hmel220003oG90	0.513	CG7991	cg7991
4.11e-42	1.44716	0.916	0.397	5.53e-38	j	Hmel.Hmel220003oG353	0.519
2.08e-41	1.18704	1	0.97	2.8e-37	j	Hmel.Hmel210001oG623	0.03	CG1273	tmprss15
2.38e-41	1.36108	0.94	0.483	3.2e-37	j	Hmel.Hmel219001oG589	0.457	Cad88C	cad88c
4.03e-40	1.6334	0.699	0.226	5.43e-36	j	Hmel.Hmel206001oG506	0.473	CG32052	cg32052
5.61e-40	1.11757	1	0.703	7.57e-36	j	Hmel.Hmel207001oG199	0.297	Np	np
2.11e-39	1.26609	0.916	0.383	2.84e-35	j	Hmel.Hmel201001oG627	0.533	Phlpp	phlpp
4.13e-39	1.44717	0.843	0.365	5.56e-35	j	Hmel.Hmel204001oG403	0.478	Aldh	aldh
3.66e-37	1.14841	0.976	0.486	4.93e-33	j	Hmel.Hmel205001oG396	0.49	CG30460	cg30460
1.04e-36	1.10048	0.988	0.874	1.4e-32	j	Hmel.Hmel217001oG128	0.114		slc25a11
1.28e-35	1.23202	0.946	0.505	1.72e-31	j	Hmel.Hmel214004oG332	0.441	sha	sha
2.78e-35	0.944648	1	0.879	3.74e-31	j	Hmel.Hmel208001oG554	0.121
4.59e-35	1.03976	0.994	0.681	6.19e-31	j	Hmel.Hmel220003oG296	0.313
7.1e-35	0.998565	1	0.7	9.57e-31	j	Hmel.Hmel211001oG666	0.3	fzr	fzr
1.27e-34	1.11893	1	0.547	1.71e-30	j	Hmel.Hmel214004oG334	0.453		sha
1.67e-34	1.05016	0.994	0.676	2.25e-30	j	Hmel.Hmel210001oG348	0.318
3.48e-34	1.70514	0.651	0.233	4.69e-30	j	Hmel.Hmel213001oG76	0.418	Pdss2	pdss2
5.9e-33	1.46457	0.94	0.644	7.96e-29	j	Hmel.Hmel220003oG726	0.296	mthl1	mthl1
8.32e-33	0.550723	1	1	1.12e-28	j	Hmel.Hmel213001oG95	0
2.67e-32	0.901981	1	0.901	3.6e-28	j	Hmel.Hmel210001oG711	0.099
2.93e-31	1.13782	0.988	0.854	3.95e-27	j	Hmel.Hmel200075oG1	0.134
7.73e-31	1.23068	0.91	0.566	1.04e-26	j	Hmel.Hmel219001oG740	0.344
2.73e-30	0.514883	1	0.998	3.68e-26	j	Hmel.Hmel203003oG598	0.002	sqd	sqd
5.39e-29	1.2495	0.861	0.451	7.27e-25	j	Hmel.Hmel204001oG396	0.41
7.9e-29	0.939348	0.916	0.399	1.06e-24	j	Hmel.Hmel202001oG385	0.517	CG14395	cg14395
9.28e-29	0.955314	1	0.956	1.25e-24	j	Hmel.Hmel214004oG306	0.044	CG2852	cg2852
2.84e-28	1.11651	0.892	0.496	3.83e-24	j	Hmel.Hmel209001oG73	0.396
5.28e-28	0.845928	1	0.996	7.12e-24	j	Hmel.Hmel213001oG451	0.004	heph	heph
1.59e-27	0.778974	1	0.926	2.15e-23	j	Hmel.Hmel219002oG9	0.074	Rtnl1	rtnl1
1.72e-27	1.18731	0.789	0.367	2.31e-23	j	Hmel.Hmel210001oG940	0.422	Gyg	gyg
1.25e-26	0.693616	1	0.501	1.68e-22	j	Hmel.Hmel212001oG980	0.499	CG13124	cg13124
3.2e-26	0.960011	1	0.573	4.31e-22	j	Hmel.Hmel209001oG81	0.427	ss	ss
3.97e-26	0.860753	0.994	0.677	5.35e-22	j	Hmel.Hmel206001oG478	0.317	tmod	tmod
4.57e-26	1.14359	0.855	0.467	6.16e-22	j	Hmel.Hmel209001oG395	0.388
9.11e-26	1.13066	0.825	0.441	1.23e-21	j	Hmel.Hmel212001oG566	0.384
1.98e-25	1.5067	0.554	0.202	2.67e-21	j	Hmel.Hmel214004oG538	0.352	stl	stl
2.38e-25	1.19021	0.807	0.433	3.2e-21	j	Hmel.Hmel219001oG438	0.374	RNaseX25	rnasex25
3.34e-25	0.750785	0.994	0.89	4.51e-21	j	Hmel.Hmel219001oG352	0.104
3.73e-25	0.913327	0.982	0.567	5.03e-21	j	Hmel.Hmel221001oG436	0.415	Eip78C	eip78c
5.46e-25	1.10084	0.795	0.378	7.37e-21	j	Hmel.Hmel207001oG621	0.417	CG13196
6.5e-25	0.753991	0.952	0.577	8.76e-21	j	Hmel.Hmel212001oG74	0.375	CG32354	cg32354
1.71e-24	0.830623	0.958	0.645	2.3e-20	j	Hmel.Hmel210001oG1063	0.313	Oatp26F	oatp26f
1.96e-24	0.741872	0.988	0.881	2.64e-20	j	Hmel.Hmel212001oG916	0.107	HmgD	hmgd
2.25e-24	0.649934	0.994	0.949	3.03e-20	j	Hmel.Hmel218003oG652	0.045	PMCA	pmca
2.79e-24	1.05819	0.819	0.397	3.76e-20	j	Hmel.Hmel219002oG8	0.422
6.58e-24	0.617094	0.867	0.359	8.86e-20	j	Hmel.Hmel207001oG835	0.508
7.88e-24	0.686466	0.759	0.325	1.06e-19	j	Hmel.Hmel206001oG345	0.434	CG13954	cg13954
8.56e-24	1.0967	0.681	0.275	1.15e-19	j	Hmel.Hmel205001oG125	0.406

[truncated: 4 more sheets: K, L, M, N]
